# Supplementary material for: Determinants of dropout from lifestyle interventions for overweight polycystic ovary syndrome: An exploratory analysis of randomized controlled trial
Source: PLoS One. 2026 Jun 26;21(6):e0351575. doi: 10.1371/journal.pone.0351575 (PMC13308866; doi:10.1371/journal.pone.0351575)
Supplement: S2 File — (ZIP) [file pone.0351575.s002.zip]

Archive with 3 entries (3 files):
- Baseline questionnaire (experimental group).xlsx
- Baseline questionnaire (control group).xlsx
- Baseline test results.xlsx
