# Supplementary material for: Determinants of dropout from lifestyle interventions for overweight polycystic ovary syndrome: An exploratory analysis of randomized controlled trial
Source: PLoS One. 2026 Jun 26;21(6):e0351575. doi: 10.1371/journal.pone.0351575 (PMC13308866; doi:10.1371/journal.pone.0351575)
Supplement: S2 File — (ZIP) [file pone.0351575.s002.zip › Baseline questionnaire (experimental group).xlsx]

## Sheet: Mood Scale
	Main Emotions									Impact on life from negative emotions		Causes of impact
	Depressed	Lack of interest	Tense	Worried	Anxious	Fearful	Self-blame	Hopeless	No will to live		Total Score
B	1	2	2	1	1	0	2	1	0	2	12	13
B	1	1	0	1	1	0	0	1	0	2	7	23
B	0	1	0	1	1	0	2	1	0	2	8	13
B	1	1	2	2	2	1	1	1	0	2	13	3
B	1	0	0	1	0	0	1	0	0	2	5	3
B	3	2	2	2	2	2	1	1	2	3	20	2
B	1	0	1	2	1	0	1	0	1	1	8	23
B	2	1	1	1	1	0	1	1	0	2	10	23
B	0	0	0	0	0	0	0	0	0	1	1	3
B	2	2	1	3	2	1	1	3	3	2	20	12
B	1	2	1	1	0	0	2	2	1	2	12	13
B	2	2	1	2	1	1	1	2	0	3	15	13
B	0	0	0	0	0	0	1	0	0	1	2	13
B	1	1	1	1	1	1	1	1	1	1	10	1
B	0	0	1	1	0	0	1	0	0	1	4	1
B	0	1	0	0	0	0	1	1	1	1	5	14
B	3	3	2	4	2	2	4	4	2	3	29	13
B	1	1	0	1	0	0	1	1	0	2	7	13
B	1	1	1	1	0	0	1	0	1	1	7	3
B	2	1	1	2	0	0	2	2	2	2	14	2
B	0	0	1	0	0	0	0	0	0	1	2	3
B	1	0	0	0	0	0	0	0	0	1	2	3
B	1	1	1	1	1	1	1	1	0	1	9	14
B	0	0	0	1	0	0	0	0	0	1	2	23
B	1	1	0	2	0	0	1	1	0	1	7	3
B	1	3	1	1	0	0	1	1	1	2	11	123
B	1	0	1	0	0	0	0	0	0	1	3	5
B	1	1	1	0	1	0	0	0	0	1	5	5
B	2	2	1	2	1	1	2	1	0	2	14	3
B	1	1	2	2	1	2	2	2	2	2	17	123
B	0	0	0	1	0	0	0	0	0	0	1	1
B	0	0	1	1	1	0	1	0	0	0	4	3
B	3	3	1	0	1	0	1	0	0	1	10	3
B	0	0	0	0	0	0	0	0	0	2	2	13
B	2	2	1	1	0	0	0	0	0	0	6	3
B	0	0	0	0	0	1	0	0	0	0	1	12
B	0	0	1	0	0	0	0	0	0	0	1	3
B	1	1	1	1	1	0	1	1	1	2	10	15
B	1	1	1	1	1	0	1	0	0	1	7	3
B	2	0	3	3	2	1	0	0	0	3	14	5
B	0	0	0	0	0	0	0	0	0	1	1	3
B	2	1	2	1	1	1	1	0	0	2	11	3
B	0	2	0	0	0	0	0	0	0	1	3	3
B	1	1	2	1	1	0	1	0	0	1	8	3
B	0	1	1	0	0	0	1	0	0	1	4	3
B	0	1	1	1	0	0	2	1	0	1	7	13
B	1	1	1	0	1	1	0	0	0	1	6	1
B	1	2	1	1	0	0	0	0	1	1	7	3
B	1	1	1	1	0	0	1	0	0	1	6	3
B	0	1	1	0	0	0	1	0	0	1	4	13
B	1	1	1	1	0	0	0	0	0	1	5	5
B	1	1	1	1	1	0	0	0	0	1	6	3
B	1	0	1	2	1	1	1	0	0	0	7	134
B											0
B	2	2	2	2	2	2	2	2	2	3	21	5
B	1	2	0	1	0	0	1	0	0	1	6	3
B	1	1	1	1	1	1	1	1	1	2	11	123

## Sheet: PCOS Scale
	Chin hirsutism	Depressed due to illness	Worried about overweight	Fatigue	atigue Anxious about infertility	Mood instability	Headache	Menstrual irregularities	Upper lip hirsutism	Difficulty losing weight	Low self-esteem due to illness	Frustrated with weight loss attempts	Fear of infertility	Fear of developing cancer	Facial hirsutism	Body hirsutism	Worried about having PCOS	Self-awareness of PCOS	Bloating	Delayed menstruation	Abdominal pain	Feeling less sexy because of overweight	Lack of control over the condition	Difficulty maintaining ideal weight	Sadness about infertility	Increased body hair growth
																											sum up score
B	4	3	3	4	2	2	5	5	2	5	3	5	2	3	4	5	5	5	5	4	3	6	6	6	3	6	106
B	1	2	0	3	2	2	2	3	2	4	3	3	3	0	0	5	2	2	1	2	1	2	1	5	2	5	58
B	1	2	4	2	1	2	1	4	1	4	3	3	1	2	0	2	3	2	3	3	1	3	3	4	1	3	59
B	1	3	4	4	4	3	2	5	1	3	3	4	4	1	1	1	4	3	0	5	0	4	4	4	0	3	71
B	0	2	3	3	2	2	1	2	0	2	1	3	2	1	0	0	2	1	3	4	3	3	2	4	1	0	47
B	2	3	5	3	3	4	0	4	4	5	3	4	4	3	2	0	2	2	1	3	1	6	3	4	4	0	75
B	1	4	1	2	5	5	1	5	0	1	0	5	5	3	1	2	3	3	1	1	1	1	3	1	3	1	59
B	2	3	3	5	3	2	3	5	3	2	3	2	2	2	3	2	2	2	1	2	2	4	3	3	3	3	70
B	1	1	3	3	1	1	0	2	1	3	1	1	1	2	1	2	1	1	0	0	0	1	0	2	1	2	32
B	4	4	3	2	4	4	0	1	4	5	4	5	4	4	4	6	6	4	0	0	2	4	4	5	4	6	93
B	0	3	3	2	1	2	0	5	3	5	5	4	3	1	1	2	5	5	0	5	0	3	5	5	1	1	70
B	1	1	3	3	0	1	1	5	1	2	1	2	3	2	1	2	2	1	1	3	1	1	1	2	1	1	43
B	0	3	5	4	2	3	0	0	4	5	3	0	2	2	1	0	3	3	0	0	0	3	5	6	2	1	57
B	0	2	4	2	5	2	0	4	0	5	1	2	5	2	0	0	4	2	0	5	5	1	2	4	2	0	59
B	4	4	4	3	4	4	0	4	4	1	2	2	4	4	4	4	3	3	1	5	1	3	4	3	4	4	83
B	1	2	5	3	0	3	0	0	1	6	1	5	5	3	1	2	4	3	2	4	0	5	3	5	1	3	68
B	3	6	6	5	6	6	2	6	3	6	6	6	6	6	2	1	5	3	2	6	0	5	4	6	2	3	112
B	0	1	4	4	0	1	0	2	1	5	0	5	0	2	0	2	3	0	1	2	3	5	3	6	0	2	52
B	0	0	3	3	2	0	0	3	0	4	0	2	2	3	0	0	0	0	0	2	0	4	0	3	0	0	31
B	4	3	6	3	2	6	0	6	6	5	6	6	5	0	5	5	5	5	0	5	0	3	3	5	2	2	98
B	1	1	2	1	0	0	0	2	0	2	0	1	0	0	1	2	1	1	0	0	0	0	2	0	0	1	18
B	3	1	1	2	0	0	0	2	3	2	2	1	1	1	3	3	2	2	1	1	1	1	1	1	1	3	39
B	1	2	4	5	1	2	1	3	5	4	1	2	0	2	4	4	3	2	4	5	5	1	2	4	0	5	72
B	0	2	0	2	3	1	0	3	1	2	0	0	3	1	0	0	3	3	2	3	0	1	3	3	0	0	36
B	1	1	3	3	1	1	0	4	2	4	1	5	1	1	2	4	1	1	1	4	0	3	2	4	1	5	56
B	0	2	3	4	2	3	0	4	1	3	2	2	2	2	1	2	3	3	0	3	3	4	3	3	2	3	60
B	0	3	3	4	4	3	0	2	0	2	0	0	3	3	0	0	2	0	1	2	1	1	3	2	2	0	41
B	0	1	4	4	5	1	0	3	0	5	1	3	4	0	0	0	1	3	0	3	2	2	1	4	2	1	50
B	1	4	5	3	2	3	1	6	6	6	4	6	2	3	6	6	4	5	3	6	3	6	6	6	1	6	110
B	0	3	1	2	1	2	0	3	1	3	1	1	1	2	1	0	3	1	1	3	0	3	2	3	3	0	41
B	0	3	4	3	3	2	0	3	0	5	2	4	3	3	0	0	2	3	2	3	1	3	2	5	3	0	59
B	2	3	3	3	3	2	0	4	2	3	1	2	3	2	2	3	3	2	3	4	3	3	3	3	3	3	68
B	0	4	6	6	3	2	0	5	2	6	2	5	2	2	3	4	2	4	4	6	0	5	1	5	0	1	80
B	0	1	3	0	0	0	2	3	4	5	1	3	1	2	3	1	1	2	1	2	2	4	1	1	0	1	44
B	0	2	2	2	2	2	0	5	0	2	0	1	1	0	0	0	1	1	3	5	0	1	1	1	0	0	32
B	0	0	2	2	0	1	0	0	0	3	0	2	0	1	0	0	0	0	0	1	2	2	0	3	0	0	19
B	3	1	3	1	2	1	0	5	2	5	1	3	2	2	1	6	2	2	1	4	5	4	4	5	1	5	71
B	0	3	2	2	4	3	0	5	0	3	4	3	5	1	0	2	5	5	0	6	0	3	5	2	2	2	67
B	1	3	1	5	3	3	4	6	1	1	3	1	5	5	1	1	5	5	1	5	3	1	3	1	3	1	72
B	0	3	3	2	3	3	0	5	0	5	1	2	1	1	0	0	3	3	4	0	3	0	0	3	0	5	50
B	1	1	3	0	0	0	0	6	0	1	0	0	2	0	0	0	2	1	2	6	0	0	1	0	0	0	26
B	0	0	1	4	0	0	1	5	1	1	0	0	0	0	0	0	0	0	1	5	1	0	0	0	0	0	20
B	0	1	2	2	0	1	0	4	0	3	1	3	0	3	0	0	1	2	3	3	1	1	6	4	0	0	41
B	1	1	3	4	2	3	0	5	1	3	1	3	2	3	1	1	3	2	1	4	3	4	3	3	1	1	59
B	0	2	1	3	0	1	0	5	0	0	0	2	3	2	0	2	2	1	0	0	0	0	0	2	0	0	26
B	0	2	3	3	0	0	0	3	1	3	1	1	1	2	0	0	2	3	0	1	0	0	2	2	0	0	30
B	2	3	5	3	1	4	0	5	4	3	0	0	0	5	1	0	5	5	0	5	0	0	4	1	0	2	58
B	0	2	3	3	3	2	0	4	0	3	1	2	2	2	0	0	3	3	0	4	0	2	3	2	2	0	46
B	0	1	3	2	0	1	1	4	3	3	1	3	1	2	1	1	1	2	1	4	2	2	1	3	1	1	45
B	0	3	2	3	2	2	3	4	1	2	2	1	2	1	1	3	4	4	1	4	1	2	4	2	1	1	56
B	0	3	3	2	3	3	0	6	0	3	1	3	4	3	0	0	3	3	0	5	1	3	4	3	3	0	59
B	1	1	3	3	0	0	0	1	1	3	0	0	0	2	1	1	3	2	2	2	2	1	0	3	0	0	32
B	0	3	3	2	3	3	1	2	5	3	3	3	3	3	1	2	3	3	1	1	1	3	3	3	2	5	65
B																											0
B	4	2	5	5	2	3	0	4	3	5	0	5	2	2	4	4	2	2	2	2	2	2	2	2	2	2	70
B	1	0	2	3	0	2	0	2	0	3	0	3	0	0	0	0	2	1	0	2	1	0	0	3	0	0	25
B	1	4	4	3	3	3	2	4	3	4	3	4	3	2	1	0	3	3	3	4	3	3	4	3	3	2	75

## Sheet: Nutrient intake
		Left Leg Muscle Distribution Coefficient	Left Leg Muscle Force (multiple of body weight)	Left Leg Knee Joint Range of Motion	Left Leg Knee Joint Functional Range	Left Leg Femoral Neck Fracture Resistance (multiple of body weight)	Right Leg Muscle Distribution Coefficient	Right Leg Muscle Force (multiple of body weight)	Right Leg Knee Joint Range of Motion	Right Leg Knee Joint Functional Range	Right Leg Femoral Neck Fracture Resistance (multiple of body weight)	Left Leg Knee Injury Start Position1	Left Leg Knee Injury End Position1	Left Leg Knee Injury Range KA1	Left Leg Knee Injury Severity R1	Left Leg Knee Injury Start Position2	Left Leg Knee Injury End Position2	Left Leg Knee Injury Range KA2	Left Leg Knee Injury Severity R2	Left Leg Knee Injury Start Position3	Left Leg Knee Injury End Position3	Left Leg Knee Injury Range KA3	Left Leg Knee Injury Severity R3	Right Leg Knee Injury Start Position1	Right Leg Knee Injury End Position1	Right Leg Knee Injury Range KA1	Right Leg Knee Injury Severity R1	Right Leg Knee Injury Start Position2	Right Leg Knee Injury End Position2	Right Leg Knee Injury Range KA2	Right Leg Knee Injury Severity R2	Right Leg Knee Injury Start Position3	Right Leg Knee Injury End Position3	Right Leg Knee Injury Range KA3	Right Leg Knee Injury Severity R3	Total Fat Percentage	Total Fat Distribution	Static Balance	Dynamic Balance	Physical Activity Level (PAL)	Resting Metabolic Rate (RMR)	Metabolic Rate (MR)	Protein Intake per Day	Fat Intake per Day	Carbohydrate Intake per Day	Dietary Fiber Intake per Day	Vitamin A Intake per Day	Thiamine Intake per Day	Riboflavin Intake per Day
1	B	0.93	1.38	144	121		0.93	1.37	144	125		40	60	20	0.49	78	104	26	0.51					65	92	27	0.67									45.5	219	1	0.07	1.65563	1402	2461.39	115.898	188.486	278.545	45.3091	4491.8	1.30789	2.14163
1	B	0.84	1	151	151		0.84	1.25	151	130														74	98	24	0.87									40.5	175	1	0.93	1.49775	1352	2160.16	90.0247	88.8692	234.531	47.6957	1172.63	1.42047	1.33337
1	B	1	1.45	136	126		1	1.28	136	111		67	83	16	0.62									65	81	16	1.02	96	109	13	0.68					42.4	197	1	0.85	1.51539	1394	2251.85	101.243	95.0564	232.125	25.6577	1084.78	1.49637	1.3123
1	B	0.88	1.29	145	112		0.88	1.27	145	112		97	109	12	0.55									3	19	16	1.67	47	64	17	1.18					38.9	162	1	0.7	1.44549	1161	1794.31	96.3147	71.7238	178.761	25.0849	1356.38	1.38732	1.08797
1	B	0.78	1.18	147	93		0.78	1.23	147	115		7	26	19	1.48	50	70	20	0.94	98	114	16	1.03	6	22	16	1.91	73	89	16	1.13					34.2	129	1	0.87	1.39734	1295	1939.05	88.2327	98.9368	155.07	33.7875	1368.35	1.35535	1.43586
1	B	0.97	1.16	150	132		0.97	1.23	150	133		90	110	20	0.85									42	65	23	0.5	96	107	11	0.58					40	176	0.88	0.47	1.34224	1397	2014.81	66.2712	67.9604	273.219	28.5901	660.403	1.10081	0.945776
1	B	0.91	1.61	152	130		0.91	1.75	152	140		84	118	34	0.65									95	120	25	0.49									29	98	1	0.84	2.01699	1245	2635.66	89.6511	90.3189	349.561	23.0594	789.379	1.83984	1.08384
1	B	0.94	1.21	143	114		0.94	1.21	143	132		13	35	22	1.03	54	65	11	0.65					13	29	16	0.71									45.8	222	1	0.94	1.32684	1444	2060.35	82.4438	84.0434	228.237	20.3425	626.979	1.14582	1.07644
1	B	1.15	1.04	141	116		1.15	1.31	141	130		52	71	19	1	112	123	11	0.51					75	92	17	0.65									51.4	282	1	0.73	1.37978	1521	2250.74	99.6618	95.5059	227.628	29.1931	860.558	1.09036	1.46252
1	B	1.01	1.59	138	138		1.01	1.72	138	117														15	36	21	1.28									45.7	225	1	0.93	1.36121	1383	2020.86	89.755	114.309	142.969	8.34499	638.462	1.51653	0.595268
1	B	0.93	1.23	143	135		0.93	1.08	143	118		64	75	11	0.72									33	45	12	1.33	71	84	13	1					38.7	166	0.15	0.72	1.53403	1394	2277.83	82.612	89.6732	268.579	24.6134	1357.82	1.51414	1.30447
1	B	0.93	1.1	131	107		0.93	1.08	131	95		3	14	11	1.24	35	48	13	1.14					9	39	30	2.02	64	76	12	0.53					38.9	166	0.99	0.93	1.3464	1341	1939.62	67.4456	76.0681	232.554	14.4782	525.59	0.988456	0.832733
1	B	0.94	1.14	141	126		0.94	1.21	141	100		93	104	11	0.58	115	127	12	0.69					5	25	20	1.25	85	108	23	0.92					47.4	237	0.92	0.78	1.38871	1442	2146.73	95.556	71.0344	265.065	23.5046	1176.43	1.74629	1.18732
1	B	0.94	1.33	136	136		0.94	1.1	136	136																										38.4	162	1	0.94	1.69009	1342	2402.31	117.907	111.428	212.024	30.2413	4675.27	1.62913	2.1558
1	B	0.93	1.14	150	130		0.93	1.39	150	114		91	112	21	0.94									31	44	13	1	73	101	28	0.84	114	124	10	0.59	44.9	213	1	0.89	1.42574	1463	2232.16	117.153	96.2956	204.005	34.2957	2981.36	1.22929	1.92089
1	B
1	B	1.15	0.86	121	97		1.15	0.86	121	121		25	39	14	1.66	70	80	10	1.21																	57.4	343	1	0.84	1.41172	1575	2380.96	102.995	61.1875	340.689	19.7882	1347.9	1.78022	1.17951
1	B	0.93	1.17	146	116		0.93	1.09	146	99		44	59	15	1.36	69	84	15	1.58					15	31	16	2	48	65	17	1.29	76	90	14	1.14	40.5	177	1	0.81	1.39984	1354	2030.79	75.0443	91.7505	211.892	19.613	2221.47	1.39405	1.05936
1	B	1.25	0.9	131	122		1.25	0.85	131	95		67	78	11	0.83									9	31	22	1.11	53	67	14	1.32					57.3	345	1	0.88	1.36305	1577	2307.23	108.396	122.101	173.768	28.9363	1068.35	1.73877	1.2708
1	B	0.99	1.62	149	138		0.99	1.62	149	124		92	112	20	0.56									35	60	25	1.39									38.7	167	1	0.89	1.35331	1384	2011.38	86.7114	70.6699	242.941	33.6507	965.775	1.34475	1.05923
1	B	0.93	1.38	146	146		0.93	1.43	146	128														8	20	12	1.55	120	131	11	0.55					33.2	126	0.9	0.44	1.50259	1304	2089.77	79.4735	65.4071	283.08	22.3117	1075.57	1.42565	1.05244
1	B	0.79	1.18	145	136		0.79	1.19	145	145		45	61	16	0.54																					28.7	94	1	0.88	1.52134	1195	1937.5	78.5255	74.2524	226.668	22.6472	901.204	1.10177	0.958544
1	B	0.48	1.37	147	135		0.48	1.46	147	120		80	100	20	0.58									70	98	28	0.97									41	169	1	0.93	1.39082	1300	1938.06	69.4227	109.035	149.498	23.7832	1027.36	1.00102	1.08456
1	B	1.03	1.11	153	117		1.03	1.36	153	126		54	67	13	0.5	79	109	30	1.17					35	55	20	0.77	70	86	16	0.7					32.4	123	1	0.48	1.70249	1330	2397.31	89.1717	80.9681	313.293	26.5703	604.52	1.36944	1.06445
1	B	0.93	0.89	145	120		0.93	0.75	145	121		86	99	13	1.19	108	120	12	1.56					28	39	11	0.98	49	62	13	1.73					38	160	1	0.8	1.39363	1356	2025.36	79.3307	88.6712	213.295	22.6263	1185.61	1.30852	1.0541
1	B	0.99	1.11	151	132		0.99	1.23	151	133		85	99	14	0.62	120	133	13	0.77					12	22	10	1.09	126	139	13	0.72					33	126	1	0.85	1.53821	1283	2101.83	118.416	104.158	156.662	35.1254	2458.6	2.47127	1.33444
1	B	0.94	0.95	144	99		0.94	1.22	144	121		8	37	29	0.8	65	92	27	0.81					2	13	11	0.82	71	91	20	0.71					39.6	171	1	0.84	1.37217	1345	1980.06	65.9509	70.6288	259.05	21.6132	445.08	1.20519	0.824716
1	B	1.14	0.79	146	116		1.14	0.68	146	124		34	49	15	0.6	67	77	10	0.89	85	97	12	1.5	55	77	22	1.12									42	196	1	0.88	1.50638	1404	2255.36	74.4831	97.5254	255.02	27.6297	896.303	1.16871	0.958751
1	B	0.8	1.25	156	133		0.8	1.08	156	106		22	45	23	1.18									1	12	11	2	60	76	16	0.93	115	127	12	1.7	34.9	134	1	0.88	1.43777	1295	1991.41	79.5275	67.2954	251.244	23.0173	834.422	1.42988	1.00218
1	B	0.9	0.85	152	98		0.9	0.8	152	127		8	21	13	1.21	35	58	23	1.33	128	139	11	1.43	3	13	10	1.12	115	130	15	1.31					35.5	139	1	0.62	1.55929	1320	2190.27	71.093	81.3819	278.675	16.0641	922.005	0.89104	1.02951
1	B	0.82	1.3	154	121		0.82	1.23	154	101		16	33	17	1.2	90	112	22	0.72					2	19	17	1.14	72	110	38	0.94					30.5	103	1	0.55	1.55969	1197	1986.65	78.8628	75.577	231.703	25.9258	698.9	1.32704	0.968084
1	B	1.03	0.93	97	97		1.03	0.9	97	97																										52	280	1	0.04	1.42158	1502	2285.41	66.8377	70.7676	333.616	26.2616	250.559	1.14354	0.912528
1	B	1.08	0.94	139	128		1.08	1.05	139	95		16	31	15	0.74									6	28	22	1	74	91	17	0.78	101	112	11	0.8	48.5	250	0.98	0.91	1.64888	1513	2646.05	115.423	136.157	219.456	33.8889	1789.55	1.1987	1.61192
1	B	0.9	1.15	147	135		0.9	0.98	147	121		1	13	12	1.79									22	36	14	0.7	95	114	19	0.88					37.7	157	1	0.64	1.25927	1399	1901.62	82.457	76.6406	206.447	24.0803	1479.21	1.24208	1.09111
1	B	0.86	1.5	151	151		0.86	1.42	151	128														38	59	21	0.67	90	104	14	0.6					35.7	140	1	0.85	1.34296	1314	1896.04	63.821	55.4101	275.811	14.4153	729.822	1.03399	0.732255
1	B	0.92	1.49	150	126		0.92	1.26	150	122		51	75	24	1.04									9	20	11	1.21	79	101	22	0.78					39.5	39.5	1	0.83	1.50114	1340	2145.53	117.144	100.745	135.016	50.8701	1715.9	1.43219	1.4249
1	B	0.99	1.19	143	138		0.99	1.08	143	120		69	79	10	0.53									84	101	17	0.79	114	124	10	1.11					38.2	163	0.92	0.66	1.40755	1396	2104.54	92.5329	81.4073	237.454	25.6167	1229.82	1.68054	1.10136
1	B	0.88	1.83	149	149		0.88	1.51	149	137														39	56	17	0.7									30.8	106	1	0.69	1.58784	1212	2045.66	89.132	59.0512	277.978	20.8229	1072.29	1.39641	1.1545
1	B	0.76	1.38	155	130		0.76	1.85	155	155		30	52	22	0.82	99	112	13	0.54																	27.4	85	1	0.85	1.51453	1162	1876.09	71.5514	72.6049	220.143	24.4678	668.512	1.1563	0.867979
1	B	0.89	1.44	151	127		0.89	1.2	151	127		40	51	11	0.78	91	115	24	0.66					34	51	17	0.51	97	117	20	0.77					32.7	120	1	0.69	1.42108	1275	1939.37	70.8005	71.7755	239.66	20.0284	1202.54	1.12745	1.13895
1	B	0.89	1.11	132	132		0.89	1.25	132	132																										39.6	169	1	0.91	1.51092	1347	2169.91	88.4581	87.1503	243.693	33.3743	1598.01	1.73712	1.28968
1	B	0.91	0.83	148	84		0.91	1.02	148	143		11	34	23	2.59	76	89	13	0.89	100	121	21	1.34	55	65	10	0.54									33	123	1	0.77	1.46503	1278	2000.11	112.973	108.046	128.019	35.7872	1728.13	2.32573	1.48363
1	B	0.79	1.37	156	137		0.79	1.42	156	156		65	87	22	0.88																					35.3	135	1	0.88	1.24048	1265	1695.7	77.0243	66.4955	185.667	19.1729	3059.39	1.52019	1.34496
1	B	0.84	0.84	138	113		0.84	0.95	138	112		6	20	14	1.5	82	93	11	1.29					38	51	13	1	82	94	12	0.76	108	118	10	1.13	35.6	136	1	0.82	1.35119	1250	1813.99	50.8245	52.913	274.646	13.649	757.181	0.776036	0.655985
1	B	0.84	1.83	152	142		0.84	1.9	152	139		70	85	15	0.64									59	79	20	0.63									28.2	93	1	0.93	1.2494	1257	1696.2	63.9357	47.1634	244.807	12.6041	982.823	1.14231	0.782104
1	B	0.98	1.08	144	135		0.98	1.16	144	135		42	54	12	0.75									42	59	17	0.51									46.1	227	1	0.76	1.44222	1438	2217.72	93.0956	77.2039	274.513	20.8051	510.428	1.71834	0.97675
1	B	1.04	1.15	139	139		1.04	1.19	139	125														17	31	14	1.13									38.5	165	1	0.73	1.6859	1364	2435.96	132.233	132.999	155.449	48.3615	1979.55	1.45599	2.02951
1	B	0.97	1.18	136	136		0.97	1.09	136	136																										48.8	251	1	0.72	1.82477	1488	2864.05	114.069	110.642	333.176	49.4181	1842.26	2.05637	1.41383
1	B	0.72	1.05	153	107		0.72	1.5	153	122		34	64	30	1.58	88	104	16	1.05					58	81	23	0.63	101	118	17	1.1					36.2	142	1	0.81	1.44736	1338	2070.37	83.861	59.0376	289.531	16.9004	510.453	1.35537	1.01892
1	B	0.67	1.47	152	129		0.67	1.17	152	103		73	101	28	0.82									37	62	25	1.04	73	97	24	1.25					27.9	84	1	0.34	1.52034	1129	1829.36	69.4543	76.0287	203.887	18.4764	1225.47	1.18924	0.788304
1	B	0.97	1.18	159	140		0.97	1.21	159	124		104	129	25	0.76									59	76	17	1	94	109	15	0.78	123	136	13	1.02	30.6	110	1	0.88	1.38371	1302	1931.79	61.2033	66.3092	262.118	15.2227	702.288	0.911196	0.779063
1	B	1.12	1.06	136	116		1.12	1.06	136	136		38	52	14	0.81	72	89	17	0.49																	53.2	298	1	0.88	1.35615	1545	2249.75	96.2173	63.1915	312.986	32.8372	1440.94	1.52552	1.36973
1	B	0.98	1.1	145	130		0.98	1.03	145	125		76	92	16	0.96									54	69	15	0.66	81	94	13	0.79					41.8	190	1	0.5	1.42572	1380	2105.49	89.3554	79.9293	243.892	28.8005	872.085	1.63357	0.976535
1	B	1.01	1.19	147	139		1.01	1.48	147	147		22	35	13	0.63																					40.3	179	1	0.78	1.73305	1433	2626.76	122.338	124.439	232.735	28.1729	1523.69	2.21249	1.8358
1	B	1.06	0.83	140	125		1.06	0.88	140	115		39	50	11	0.49	65	76	11	0.86					28	44	16	0.81	99	111	12	0.97					54.2	306	1	0.89	1.22527	1561	2068.75	94.8229	67.4343	259.03	17.098	1295.86	1.87544	1.00473
1	B	1.04	0.84	149	86		1.04	1.01	149	123		28	40	12	1.91	51	66	15	1.59	99	114	15	1.54	47	60	13	1.2	78	91	13	1.29					44.5	216	1	0.72	1.34149	1440	2075.75	78.3719	89.9053	222.465	24.6459	912.892	1.11608	1.05359
1	B	0.96	0.86	145	131		0.96	0.87	145	121		70	85	15	0.93									14	25	11	1	47	64	17	0.6	73	85	12	0.64	45.6	222	1	0.66	1.42604	1402	2139.51	76.98	102.054	212.148	25.8765	967.089	1.14541	1.03774
	average	0.933036	1.18571	144.411	124.911	#DIV/0!	0.933036	1.21018	144.411	123.125	#DIV/0!	48.9565	66.1957	17.2391	0.955	77	93.3043	16.3043	0.95	102	117	15	1.368	33.6087	51.087	17.4783	1.02522	81.0312	97.625	16.5938	0.9225	101.429	113.143	11.7143	1.00286	39.7554	174.795	0.9775	0.755357	1.46553	1359.38	2125.77	88.0802	86.3539	237.405	26.1635	1294.04	1.40773	1.17238
	SD	0.126202	0.251048	9.74731	15.8416	#DIV/0!	0.126202	0.262225	9.74731	14.4802	#DIV/0!	30.2713	31.2486	5.82784	0.442281	23.806	23.5554	6.11581	0.35224	15.7639	15.1493	3.937	0.203642	25.2837	27.7255	5.33225	0.409432	21.4619	20.8679	5.70715	0.282363	19.6032	19.0825	1.49603	0.379593	7.4668	65.5491	0.115353	0.195671	0.147194	105.091	238.127	18.3712	24.5414	51.9984	9.32763	858.963	0.34967	0.344788
	ROUND	0.93	1.19	144.41	124.91	#DIV/0!	0.93	1.21	144.41	123.13	#DIV/0!	48.96	66.2	17.24	0.96	77	93.3	16.3	0.95	102	117	15	1.37	33.61	51.09	17.48	1.03	81.03	97.63	16.59	0.92	101.43	113.14	11.71	1	39.76	174.79	0.98	0.76	1.47	1359.38	2125.77	88.08	86.35	237.41	26.16	1294.04	1.41	1.17
	ROUND	0.13	0.25	9.75	15.84	#DIV/0!	0.13	0.26	9.75	14.48	#DIV/0!	30.27	31.25	5.83	0.44	23.81	23.56	6.12	0.35	15.76	15.15	3.94	0.2	25.28	27.73	5.33	0.41	21.46	20.87	5.71	0.28	19.6	19.08	1.5	0.38	7.47	65.55	0.12	0.2	0.15	105.09	238.13	18.37	24.54	52	9.33	858.96	0.35	0.34
	total	0.93±0.13	1.19±0.25	144.41±9.75	124.91±15.84	#DIV/0!	0.93±0.13	1.21±0.26	144.41±9.75	123.13±14.48	#DIV/0!	48.96±30.27	66.2±31.25	17.24±5.83	0.96±0.44	77±23.81	93.3±23.56	16.3±6.12	0.95±0.35	102±15.76	117±15.15	15±3.94	1.37±0.2	33.61±25.28	51.09±27.73	17.48±5.33	1.03±0.41	81.03±21.46	97.63±20.87	16.59±5.71	0.92±0.28	101.43±19.6	113.14±19.08	11.71±1.5	1±0.38	39.76±7.47	174.79±65.55	0.98±0.12	0.76±0.2	1.47±0.15	1359.38±105.09	2125.77±238.13	88.08±18.37	86.35±24.54	237.41±52	26.16±9.33	1294.04±858.96	1.41±0.35	1.17±0.34
[truncated: 20 more columns]

## Sheet: IPAQ (baseline)
		Weight(kg)	Work Weight(min)	Work Duration(min)	Work Walking(min)	Total work hours = (Work weight (min) + Work in progress (min) + Work walking (min)) / 60 (D + E + F) / 60	Transport Riding(min)	Transport Walking(min)	Total travel time (no vehicle) = (Travel by bike (min) + Travel by walk (min)) / 60 (H + I) / 60	Housework Weight(min)	Housework External(min)	Housework Internal(min)	Total housework time h = (Housework heavy (min) + Housework medium (min) + Housework light (min)) / 60 (K + L + M) / 60	Recreation Walking(min)	Recreation Weight(min)	Recreation Middle(min)	Leisure total h = (Leisure walk(min) + Leisure heavy(min) + Leisure medium(min)) / 60 (O+P+Q)/60	Sitting(min)	Sedentary(min)	Total sitting time (including car time) h/week = (sitting time (min) + car time (min)) / 60 (S + T) / 60	Total weight h/week = (Work weight (min) + Housework weight (min) + Leisure weight (min)) / 60 (D + K + P) / 60	Total time spent per week in hours = (Work time (min) + Outbound household chores (min) + Inbound household chores (min) + Leisure time (min)) / 60 (E + L + M + Q) / 60	Total walking hours per week = (Work walking (min) + Transportation walking (min) + Leisure walking (min)) / 60 (F + I + O) / 60	Total force h/week = Total weight (h) + Total medium (h) (V+W)	Are you physically active? (0=Yes, 1=No)	Total weight = [Active weight (min) + Leisure weight (min)] × 8.0 × weight / 60 (D+P) * 8.0 * C / 60	TotalCentral = (WorkMin×4.0 + HouseworkHeavyMin×5.5 + HouseworkMediumMin×4.0 + HouseworkLightMin×3.0 + LeisureMin×4.0 + CyclingTransportMin×6.0) × Weight / 60 (E*4+K*5.5+L*4+M*3+Q*4+H*6.0)*C/60	Total walking = (Work steps min + Transportation steps min + Leisure steps min) × 3.3 × weight / 60 (F + I + O) * 3.3 * C / 60	Total Force = Total Weight + Total AA + AB	Total Work (Kcal-minutes/week) (D*8.0+E*4.0+F*3.3)*C/60	Total transportation (Kcal-minutes/week) (S+H*6.0+I*3.3)*C/60	Total household chores (Kcal-minutes/week) (K*5.5+L*4.0+M*3.0)*C/60	Total leisure (Kcal-minutes/week) (O*3.3+P*8.0+Q*4.0)*C/60
1	B	75.3	0	0	60	1	0	60	1	0	0	0	0	180	0	0	3	40	2670	45.1667	0	0	5	0		0	0	1242.45	0	248.49	298.69	0	745.47
1	B	68.4	0	30	30	1	0	140	2.33333	0	0	45	0.75	80	180	0	4.33333	150	3480	60.5	3	1.25	4.16667	4.25		1641.6	290.7	940.5	1932.3	249.66	697.68	153.9	1942.56
1	B	72.9	0	0	0	0	0	420	7	0	0	120	2	60	0	120	3	120	2520	44	0	4	8	4		0	1020.6	1924.56	1020.6	0	1829.79	437.4	823.77
1	B	62.1	0	0	240	4	0	80	1.33333	0	360	75	7.25	120	10	20	2.5	0	90	1.5	0.166667	7.58333	7.33333	7.75		82.8	1806.08	1502.82	1888.88	819.72	273.24	1723.28	575.46
1	B	60.9	0	0	280	4.66667	105	280	6.41667	0	0	180	3	0	0	0	0	140	3840	66.3333	0	3	9.33333	3		0	1187.55	1875.72	1187.55	937.86	1719.41	548.1	0
1	B	71.8	0	0	0	0	140	60	3.33333	0	0	0	0	0	0	0	0	240	2580	47	0	0	1	0		0	1005.2	236.94	1005.2	0	1529.34	0	0
1	B	54.9	0	0	0	0	0	120	2	0	0	60	1	0	0	0	0	240	3000	54	0	1	2	1		0	164.7	362.34	164.7	0	581.94	164.7	0
1	B	79.1	0	0	0	0	0	210	3.5	0	0	40	0.666667	240	0	0	4	120	2220	39	0	0.666667	7.5	0.666667		0	158.2	1957.72	158.2	0	1071.81	158.2	1044.12
1	B	89.5	0	0	150	2.5	0	210	3.5	0	0	0	0	120	0	0	2	300	4800	85	0	0	8	0		0	0	2362.8	0	738.375	1481.22	0	590.7
1	B	73.8	0	0	900	15	0	900	15	0	0	40	0.666667	900	0	0	15	30	1680	28.5	0	0.666667	45	0.666667		0	147.6	10959.3	147.6	3653.1	3690	147.6	3653.1
1	B	70.9	0	0	0	0	0	630	10.5	0	0	480	8	0	60	0	1	300	2100	40	1	8	10.5	9		567.2	1701.6	2456.68	2268.8	0	2811.18	1701.6	567.2
1	B	66.7	0	720	840	26	0	1260	21	0	0	0	0	210	0	15	3.75	1260	2940	70	0	12.25	38.5	12.25		0	3268.3	8474.24	3268.3	6283.14	6023.01	0	837.085
1	B	79	0	0	0	0	0	150	2.5	0	0	0	0	40	30	30	1.66667	600	3300	65	0.5	0.5	3.16667	1		316	158	825.55	474	0	1441.75	0	647.8
1	B	66.5	0	0	0	0	0	0	0	0	600	0	10	720	0	0	12	200	1800	33.3333	0	10	12	10		0	2660	2633.4	2660	0	221.667	2660	2633.4
1	B	84.5	0	300	300	10	0	420	7	0	0	40	0.666667	150	0	30	3	300	3150	57.5	0	6.16667	14.5	6.16667		0	2028	4043.32	2028	3084.25	2374.45	169	866.125
1	B	88.5	0	0	0	0	0	210	3.5	20	60	0	1.33333	350	210	0	9.33333	60	3600	61	3.83333	1	9.33333	4.83333		2478	516.25	2725.8	2994.25	0	1110.67	516.25	4181.62
1	B	99.2	0	0	0	0	0	30	0.5	60	20	20	1.66667	180	300	0	8	60	5040	85	6	0.666667	3.5	6.66667		3968	777.067	1145.76	4745.07	0	262.88	777.067	4950.08
1	B	68.6	0	0	0	0	100	40	2.33333	0	0	0	0	40	0	0	0.666667	200	5040	87.3333	0	0	1.33333	0		0	686	301.84	686	0	1065.59	0	150.92
1	B	99.3	0	0	30	0.5	0	180	3	0	0	0	0	240	0	0	4	240	1320	26	0	0	7.5	0		0	0	2457.68	0	163.845	1380.27	0	1310.76
1	B	70.1	0	0	0	0	0	40	0.666667	0	10	60	1.16667	0	0	0	0	540	2940	58	0	1.16667	0.666667	1.16667		0	257.033	154.22	257.033	0	785.12	257.033	0
1	B	61.1	0	0	0	0	0	210	3.5	0	0	75	1.25	105	0	0	1.75	165	660	13.75	0	1.25	5.25	1.25		0	229.125	1058.56	229.125	0	873.73	229.125	352.853
1	B	51	0	0	0	0	0	0	0	0	0	210	3.5	150	150	40	5.66667	60	5040	85	2.5	4.16667	2.5	6.66667		1020	671.5	420.75	1691.5	0	51	535.5	1576.75
1	B	64.4	0	0	0	0	0	540	9	0	180	60	4	60	0	0	1	720	1740	41	0	4	10	4		0	966	2125.2	966	0	2685.48	966	212.52
1	B	62.8	0	0	0	0	120	600	12	0	0	30	0.5	60	0	0	1	750	2520	54.5	0	0.5	11	0.5		0	847.8	2279.64	847.8	0	3611	94.2	207.24
1	B	67.5	0	0	0	0	0	40	0.666667	0	0	0	0	40	40	10	1.5	75	1980	34.25	0.666667	0.166667	1.33333	0.833333		360	45	297	405	0	232.875	0	553.5
1	B	59.4	0	0	300	5	0	300	5	0	0	30	0.5	30	0	0	0.5	60	3600	61	0	0.5	10.5	0.5		0	89.1	2058.21	89.1	980.1	1039.5	89.1	98.01
1	B	66.7	0	0	0	0	0	420	7	0	0	60	1	90	90	0	3	80	280	6	1.5	1	8.5	2.5		800.4	200.1	1870.93	1000.5	0	1629.7	200.1	1130.57
1	B	73.5	0	0	0	0	0	240	4	60	0	90	2.5	60	0	0	1	40	2880	48.6667	1	1.5	5	2.5		0	735	1212.75	735	0	1019.2	735	242.55
1	B	61.2	0	0	0	0	0	210	3.5	0	0	20	0.333333	60	140	30	3.83333	105	4800	81.75	2.33333	0.833333	4.5	3.16667		1142.4	183.6	908.82	1326	0	813.96	61.2	1466.76
1	B	63.4	0	0	0	0	0	180	3	0	0	0	0	60	60	0	2	30	3540	59.5	1	0	4	1		507.2	0	836.88	507.2	0	659.36	0	716.42
1	B	51.8	0	0	0	0	50	30	1.33333	0	0	45	0.75	20	0	0	0.333333	280	5040	88.6667	0	0.75	0.833333	0.75		0	375.55	142.45	375.55	0	586.203	116.55	56.98
1	B	88.3	0	0	0	0	0	90	1.5	0	0	0	0	0	90	0	1.5	0	4200	70	1.5	0	1.5	1.5		1059.6	0	437.085	1059.6	0	437.085	0	1059.6
1	B	86.8	0	0	0	0	150	80	3.83333	0	0	160	2.66667	300	0	0	5	70	2460	42.1667	0	2.66667	6.33333	2.66667		0	1996.4	1814.12	1996.4	0	1785.19	694.4	1432.2
1	B	70.8	0	0	0	0	0	0	0	0	0	0	0	0	0	0	0	0	3360	56	0	0	0	0		0	0	0	0	0	0	0	0
1	B	63	0	0	0	0	0	245	4.08333	0	0	0	0	0	0	0	0	0	2520	42	0	0	4.08333	0		0	0	848.925	0	0	848.925	0	0
1	B	66.9	0	0	0	0	30	140	2.83333	0	0	0	0	0	0	0	0	720	3360	68	0	0	2.33333	0		0	200.7	515.13	200.7	0	1518.63	0	0
1	B	70.8	0	0	0	0	0	0	0	0	0	210	3.5	0	0	0	0	630	4200	80.5	0	3.5	0	3.5		0	743.4	0	743.4	0	743.4	743.4	0
1	B	53.1	0	0	180	3	0	150	2.5	0	0	0	0	180	90	0	4.5	750	3600	72.5	1.5	0	8.5	1.5		637.2	0	1489.45	637.2	525.69	1101.83	0	1162.89
1	B	48.1	0	30	720	12.5	140	180	5.33333	0	0	0	0	20	0	0	0.333333	0	3180	53	0	0.5	15.3333	0.5		0	769.6	2433.86	769.6	2000.96	1149.59	0	52.91
1	B	58.7	0	0	300	5	0	0	0	0	0	30	0.5	0	0	0	0	0	4200	70	0	0.5	5	0.5		0	88.05	968.55	88.05	968.55	0	88.05	0
1	B	67.5	0	0	180	3	0	200	3.33333	0	0	0	0	0	0	0	0	0	2490	41.5	0	0	6.33333	0		0	0	1410.75	0	668.25	742.5	0	0
1	B	59	0	0	0	0	0	50	0.833333	0	0	120	2	0	180	0	3	120	3960	68	3	2	0.833333	5		1416	354	162.25	1770	0	280.25	354	1416
1	B	59	0	0	0	0	0	0	0	0	0	0	0	0	0	0	0	150	3840	66.5	0	0	0	0		0	0	0	0	0	147.5	0	0
1	B	57.9	0	0	0	0	0	420	7	0	0	0	0	0	0	0	0	210	3900	68.5	0	0	7	0		0	0	1337.49	0	0	1540.14	0	0
1	B	55.5	0	0	0	0	0	75	1.25	0	0	0	0	0	0	0	0	300	4080	73	0	0	1.25	0		0	0	228.938	0	0	506.438	0	0
1	B	78.7	0	0	0	0	0	150	2.5	0	0	45	0.75	120	0	0	2	180	3360	59	0	0.75	4.5	0.75		0	177.075	1168.69	177.075	0	885.375	177.075	519.42
1	B	68.4	0	60	300	6	0	300	5	0	0	0	0	70	60	0	2.16667	180	3360	59	1	1	11.1667	2		547.2	273.6	2520.54	820.8	1402.2	1333.8	0	810.54
1	B	84.8	3300	0	0	55	0	0	0	0	0	0	0	0	0	0	0	35	1200	20.5833	55	0	0	55		37312	0	0	37312	37312	49.4667	0	0
1	B	65.2	0	0	0	0	0	420	7	0	0	175	2.91667	0	0	0	0	135	2100	37.25	0	2.91667	7	2.91667		0	570.5	1506.12	570.5	0	1652.82	570.5	0
1	B	45.8	90	0	0	1.5	0	260	4.33333	30	0	0	0.5	0	80	120	3.33333	100	4620	78.6667	3.33333	2	4.33333	5.33333		1038.13	492.35	654.94	1530.48	549.6	731.273	125.95	854.933
1	B	59.9	0	0	0	0	20	90	1.83333	0	40	20	1	30	0	0	0.5	720	2520	54	0	1	2	1		0	339.433	395.34	339.433	0	1135.11	219.633	98.835
1	B	93	0	0	0	0	0	200	3.33333	0	0	30	0.5	120	0	0	2	400	3360	62.6667	0	0.5	5.33333	0.5		0	139.5	1636.8	139.5	0	1643	139.5	613.8
1	B	71.4	0	0	0	0	0	80	1.33333	0	0	10	0.166667	20	0	0	0.333333	60	2100	36	0	0.166667	1.66667	0.166667		0	35.7	392.7	35.7	0	385.56	35.7	78.54
1	B	74.9	0	0	0	0	60	45	1.75	0	0	0	0	0	0	0	0	30	3510	59	0	0	0.75	0		0	449.4	185.377	449.4	0	672.227	0	0
1	B	95.3	0	0	0	0	0	210	3.5	0	0	0	0	0	0	0	0	420	1980	40	0	0	3.5	0		0	0	1100.71	0	0	1767.82	0	0
1	B	77.9	0	0	0	0	0	80	1.33333	0	0	0	0	40	30	0	1.16667	30	4200	70.5	0.5	0	2	0.5		311.6	0	514.14	311.6	0	381.71	0	482.98
1	B	75.4	0	0	0	0	0	0	0	360	150	150	11	54	0	0	0.9	90	1470	26	6	5	0.9	11		0	3807.7	223.938	3807.7	0	113.1	3807.7	223.938
	mean	68.4	0	0	0	0	0	150	3	0	0	20	0.5	40	0	0	1.16667	135	3180	58	0	0.666667	4.5	1	#NUM!	0	229.125	1100.71	570.5	0	885.375	94.2	482.98
	Q1	61.1	0	0	0	0	0	50	1.33333	0	0	0	0	0	0	0	0	60	2220	41	0	0	1.66667	0.166667	#NUM!	0	0	392.7	147.6	0	437.085	0	0
	Q3	75.4	0	0	30	1	0	245	4.33333	0	0	60	1.33333	120	30	0	3	300	3840	68.5	1	2	8	4	#NUM!	360	743.4	1924.56	1326	249.66	1529.34	354	866.125
	ROUND	68.4	0	0	0	0	0	150	3	0	0	20	0.5	40	0	0	1.17	135	3180	58	0	0.67	4.5	1	#NUM!	0	229.13	1100.72	570.5	0	885.38	94.2	482.98
	ROUND	61.1	0	0	0	0	0	50	1.33	0	0	0	0	0	0	0	0	60	2220	41	0	0	1.67	0.17	#NUM!	0	0	392.7	147.6	0	437.09	0	0
	ROUND	75.4	0	0	30	1	0	245	4.33	0	0	60	1.33	120	30	0	3	300	3840	68.5	1	2	8	4	#NUM!	360	743.4	1924.56	1326	249.66	1529.34	354	866.13
	TOTAL	68.4(61.1-75.4)	0(0-0)	0(0-0)	0(0-30)	0(0-1)	0(0-0)	150(50-245)	3(1.33-4.33)	0(0-0)	0(0-0)	20(0-60)	0.5(0-1.33)	40(0-120)	0(0-30)	0(0-0)	1.17(0-3)	135(60-300)	3180(2220-3840)	58(41-68.5)	0(0-1)	0.67(0-2)	4.5(1.67-8)	1(0.17-4)	#NUM!	0(0-360)	229.13(0-743.4)	1100.72(392.7-1924.56)	570.5(147.6-1326)	0(0-249.66)	885.38(437.09-1529.34)	94.2(0-354)	482.98(0-866.13)
