# Supplementary material for: Determinants of dropout from lifestyle interventions for overweight polycystic ovary syndrome: An exploratory analysis of randomized controlled trial
Source: PLoS One. 2026 Jun 26;21(6):e0351575. doi: 10.1371/journal.pone.0351575 (PMC13308866; doi:10.1371/journal.pone.0351575)
Supplement: S2 File — (ZIP) [file pone.0351575.s002.zip › Baseline questionnaire (control group).xlsx]

## Sheet: Mood Scale
	Main Emotions									Impact on life from negative emotions		Causes of impact
	Depressed	Lack of interest	Tense	Worried	Anxious	Fearful	Self-blame	Hopeless	No will to live		Total Score
A	1	0	0	1	1	0	1	0	0	1	5	1
A	1	1	3	3	3	2	2	0	2	2	19	123
A	3	2	1	2	1	2	3	3	2	3	22	23
A	0	1	1	1	0	0	0	0	0	0	3	3
A	1	2	0	1	0	0	1	0	0	1	6	3
A	1	1	1	1	0	0	0	0	0	1	5	13
A	1	2	3	3	1	3	1	0	1	2	17	5
A	2	2	1	1	1	1	2	2	0	1	13	134
A	1	2	2	1	1	1	0	1	0	2	11	23
A	0	1	0	0	0	0	0	0	0	0	1	3
A	2	1	0	1	1	0	0	1	0	1	7	3
A	2	3	2	1	1	1	1	1	1	2	15	123
A	1	1	1	1	1	1	1	1	0	2	10	13
A	0	0	1	1	1	0	1	0	0	0	4	1234
A	0	0	0	1	0	0	0	0	0	1	2	3
A	1	1	0	1	0	0	1	1	0	1	6	3
A	0	0	0	0	0	0	0	0	0	1	1	13
A	0	0	0	0	0	0	0	0	0	1	1	13
A	0	0	1	0	0	0	1	0	0	0	2	3
A	1	2	3	3	3	2	1	3	0	2	20	3
A	1	1	2	2	1	0	1	2	0	2	12	13
A	0	1	1	0	0	0	0	0	0	0	2	5
A	1	0	1	1	1	1	0	0	0	1	6	13
A	1	1	0	2	0	0	1	0	0	1	6	1
A	0	1	0	0	0	0	0	0	0	1	2	13
A	1	1	0	2	0	0	3	0	2	1	10	13
A	2	2	2	3	2	1	2	2	2	2	20	13
A	0	1	0	0	0	0	0	0	0	0	1	2
A	0	1	1	1	1	1	1	0	0	1	7	13
A	1	3	1	1	1	0	1	0	0	2	10	5
A	0	0	1	0	0	0	1	0	0	1	3	345
A	1	0	0	0	1	0	0	0	0	0	2	12
A	2	3	2	2	2	1	1	1	0	2	16	123
A	2	2	2	2	2	1	1	1	0	2	15	35
A
A
A	1	1	2	2	1	1	2	2	1	1	14	13
A	1	2	2	3	1	1	2	2	0	2	16	34
A
A	0	2	0	0	0	0	0	0	1	0	3	5
A	2	2	1	2	2	1	3	2	2	2	19	23
A	2	2	1	1	1	0	1	2	1	2	13	3
A	0	0	0	0	0	0	0	0	0	1	1	3
A	1	1	1	1	1	1	2	1	1	2	12	12
A	3	3	2	3	2	0	3	3	3	3	25	34
A	1	2	1	1	1	1	0	0	0	2	9	3
A	1	1	2	2	0	0	2	0	0	2	10	13
A	1	0	0	0	0	0	1	0	0	1	3	3
A	1	0	0	0	0	0	0	0	0	0	1	3
A	2	3	1	1	1	1	1	1	1	1	13	3
A											0
A	2	1	2	1	2	1	1	1	0	1	12	123
A	1	1	0	0	0	0	1	0	0	2	5	5
A	1	2	1	1	1	1	1	0	1	2	11	134
A											0
A	3	3	2	3	3	3	3	4	3	2	29	23
A	2	2	3	3	3	3	3	3	1	2	25	13

## Sheet: PCOS Scale
	Chin hirsutism	Depressed due to illness	Worried about overweight	Fatigue	atigue Anxious about infertility	Mood instability	Headache	Menstrual irregularities	Upper lip hirsutism	Difficulty losing weight	Low self-esteem due to illness	Frustrated with weight loss attempts	Fear of infertility	Fear of developing cancer	Facial hirsutism	Body hirsutism	Worried about having PCOS	Self-awareness of PCOS	Bloating	Delayed menstruation	Abdominal pain	Feeling less sexy because of overweight	Lack of control over the condition	Difficulty maintaining ideal weight	Sadness about infertility	Increased body hair growth
																											sum up score
A	1	2	6	3	1	2	1	5	1	5	2	4	3	3	1	1	2	2	2	4	2	5	3	5	2	1	69
A	2	4	4	4	4	4	5	5	2	6	1	3	6	0	0	0	4	4	6	6	6	6	4	6	6	0	98
A	3	4	3	5	4	5	4	6	1	2	4	5	6	3	1	0	3	4	1	6	1	3	3	4	5	2	88
A	0	1	4	5	0	1	0	6	1	6	0	3	0	2	0	1	1	1	0	6	0	1	1	5	0	2	47
A	0	1	5	5	0	0	0	6	0	5	0	3	0	0	0	0	1	0	0	6	0	4	1	5	0	0	42
A	0	3	5	2	3	3	4	6	4	5	3	3	3	2	0	0	3	3	3	3	5	4	4	4	3	1	79
A	0	2	4	4	3	3	1	5	1	4	1	3	2	1	1	1	1	3	1	5	1	4	1	4	1	1	58
A	0	2	1	3	1	1	2	2	2	2	1	2	1	2	3	2	2	3	1	2	2	1	2	1	1	1	43
A	0	3	4	5	3	3	3	4	2	3	3	3	3	2	2	2	3	3	3	4	2	2	2	3	3	3	73
A	1	1	6	2	1	1	0	0	0	5	0	2	0	1	0	0	0	0	1	1	1	3	0	3	0	0	29
A	1	1	3	3	1	1	0	3	1	5	1	5	3	1	0	4	2	1	2	6	2	5	2	6	1	2	62
A	1	3	3	4	4	3	4	4	3	3	1	3	3	3	3	2	3	2	1	4	1	3	3	3	3	3	73
A	0	1	6	5	1	3	0	1	1	6	1	5	1	1	1	5	2	2	1	2	1	5	2	4	1	3	61
A	1	3	4	4	2	2	0	4	0	5	4	5	2	2	3	3	2	2	0	0	0	5	3	5	2	0	63
A	0	1	4	3	2	1	1	4	0	4	0	1	0	0	0	0	1	1	1	4	1	1	1	3	0	0	34
A	1	2	4	4	4	4	1	4	3	4	3	4	4	4	2	2	6	5	1	5	1	6	6	6	3	3	92
A	4	3	4	3	2	2	1	4	5	4	2	2	2	2	4	4	3	2	3	3	3	4	3	4	1	4	78
A	1	1	3	5	1	1	1	5	1	4	1	4	1	1	1	2	1	2	3	4	1	4	3	5	1	2	59
A	0	1	5	1	0	0	0	2	0	5	1	2	0	2	0	0	0	0	1	0	0	3	0	4	0	1	28
A	1	1	5	2	0	1	0	2	0	6	1	4	0	0	1	3	2	2	4	4	4	5	1	4	0	2	55
A	4	0	3	2	0	0	4	2	4	5	0	4	0	0	2	2	0	0	4	2	5	0	0	5	0	2	50
A	2	0	0	0	0	0	0	3	2	2	0	2	0	0	0	3	2	0	0	2	0	0	0	0	0	0	18
A	1	1	3	2	2	2	1	5	3	3	1	2	1	1	1	2	2	2	2	6	2	1	4	1	1	4	56
A	0	3	3	3	3	4	1	4	1	4	3	2	3	1	1	1	3	3	1	3	1	3	3	4	3	1	62
A	0	2	3	3	2	1	0	4	0	4	1	2	1	0	0	0	3	1	0	3	0	2	2	3	1	0	38
A	0	1	5	2	2	3	1	5	3	5	4	5	2	2	1	1	2	2	2	2	3	5	4	5	1	1	69
A	3	5	4	4	2	5	5	5	2	5	3	4	2	2	2	3	3	3	4	4	3	4	4	5	2	2	90
A	1	2	3	1	2	1	0	2	0	2	0	1	1	1	0	1	1	1	0	3	0	0	1	1	1	0	26
A	1	3	3	3	3	3	1	4	0	3	4	3	3	1	0	0	3	4	1	5	1	4	3	2	0	0	58
A	0	3	4	4	1	3	0	6	3	5	1	5	1	3	6	5	3	4	2	6	0	2	1	5	0	3	76
A	0	2	0	1	0	0	0	1	0	2	0	0	0	0	0	0	0	0	1	1	1	1	0	0	0	0	10
A	0	2	2	3	2	2	0	4	0	4	3	4	2	0	0	0	2	1	0	3	0	0	2	4	1	0	41
A	3	3	4	5	0	3	3	1	2	4	3	4	0	2	2	2	1	2	1	0	0	4	4	4	0	2	59
A	0	2	3	3	2	1	0	3	0	2	1	2	0	0	0	0	2	1	1	2	1	0	1	2	1	0	30
A
A
A	1	3	4	4	2	2	0	4	0	4	0	4	0	3	0	0	3	0	0	2	3	4	3	5	0	0	51
A	0	2	3	3	3	2	1	4	0	3	3	2	4	4	0	0	3	3	2	4	2	5	4	3	3	0	63
A
A	0	1	2	4	1	1	0	2	0	0	0	2	0	0	0	0	2	2	0	2	0	0	3	2	0	0	24
A	0	1	5	4	2	1	2	5	0	5	0	3	1	1	1	2	3	1	2	5	3	5	1	5	2	2	62
A	0	2	0	3	1	1	4	4	1	0	2	0	0	2	0	0	3	1	0	4	3	0	1	0	0	0	32
A	0	2	4	2	0	2	0	3	1	2	1	1	0	1	0	1	2	2	0	3	0	1	1	2	0	1	32
A	2	2	3	4	2	2	3	3	3	5	2	5	2	2	2	5	2	2	3	3	2	3	3	5	2	5	77
A	2	4	3	2	1	3	1	2	4	3	4	2	1	4	4	5	4	4	4	3	0	6	5	5	1	5	82
A	2	3	4	3	3	3	2	5	3	4	3	2	4	4	1	1	1	1	3	3	2	3	3	4	3	2	72
A	1	4	4	2	2	4	1	3	1	2	2	2	3	1	2	4	4	2	3	2	3	4	4	4	3	5	72
A	3	2	1	2	2	2	0	5	4	2	1	2	3	0	1	0	3	3	0	6	0	2	1	3	3	1	52
A	0	0	0	2	0	0	0	4	0	2	0	1	0	0	0	2	0	0	0	1	0	1	1	2	0	0	16
A	2	3	3	4	2	3	2	5	4	3	2	3	2	0	2	2	3	3	0	4	0	3	3	4	2	4	68
A
A	2	3	4	3	3	3	2	4	2	4	3	3	3	3	2	2	3	3	2	4	2	4	3	4	3	2	76
A	0	0	3	1	2	0	0	4	0	3	0	2	0	0	0	0	0	0	0	2	0	1	0	2	0	0	20
A	1	2	2	4	2	3	4	4	1	5	2	3	2	2	1	1	2	2	2	2	1	3	2	3	2	1	59
A	3	5	6	4	4	5	2	1	6	6	6	6	3	4	6	4	4	3	4	1	2	6	5	6	2	5	109
A	1	2	4	5	2	2	4	4	1	3	1	4	3	3	1	1	2	2	1	4	1	4	2	4	3	1	65
A	1	4	3	4	4	4	0	6	0	3	3	2	3	5	2	3	5	5	4	2	2	2	3	3	2	2	77

## Sheet: Nutrient intake
		Lower Limb Muscle Distribution Coefficient	Left Leg Lower Limb Maximum Muscle Force (Multiple of Body Weight)	Left Leg Knee Joint Range of Motion	Left Leg Knee Joint Effective Range of Motion	Left Leg Femoral Neck Resistance to Fracture (Multiple of Body Weight)	Right Leg Lower Limb Maximum Muscle Force (Multiple of Body Weight)	Right Leg Knee Joint Range of Motion	Right Leg Knee Joint Effective Range of Motion	Right Leg Femoral Neck Resistance to Fracture (Multiple of Body Weight)	Left Leg Knee Joint Injury Start Position 1	Left Leg Knee Joint Injury End Position 1	Left Leg Knee Joint Injury Range KA1	Left Leg Knee Joint Injury Severity R1	Left Leg Knee Joint Injury Start Position 2	Left Leg Knee Joint Injury End Position 2	Left Leg Knee Joint Injury Range KA2	Left Leg Knee Joint Injury Severity R2	Left Leg Knee Joint Injury Start Position 3	Left Leg Knee Joint Injury End Position 3	Left Leg Knee Joint Injury Range KA3	Left Leg Knee Joint Injury Severity R3	Right Leg Knee Joint Injury Start Position 1	Right Leg Knee Joint Injury End Position 1	Right Leg Knee Joint Injury Range KA1	Right Leg Knee Joint Injury Severity R1	Right Leg Knee Joint Injury Start Position 2	Right Leg Knee Joint Injury End Position 2	Right Leg Knee Joint Injury Range KA2	Right Leg Knee Joint Injury Severity R2	Right Leg Knee Joint Injury Start Position 3	Right Leg Knee Joint Injury End Position 3	Right Leg Knee Joint Injury Range KA3	Right Leg Knee Joint Injury Severity R3	Total Fat Percentage	Total Fat Distribution	Static Balance	Dynamic Balance	Physical Activity Level (PAL)	Resting Metabolic Rate (RMR)	Metabolic Rate (MR)	Protein Intake per Day	Fat Intake per Day	Carbohydrate Intake per Day	Dietary Fiber Intake per Day	Vitamin A Intake per Day	Thiamine Intake per Day	Riboflavin Intake per Day	Niacin Intake per Day
2	A	1.18	1.15	139	139		1.16	139	106														20	38	18	1	78	89	11	0.64	100	112	12	0.8	50.9	284	1	0.82	1.58589	1507	2540.63	107.161	118.779	241.775	24.5383	779.565	1.36234	1.46027	28.3568
2	A	1.03	1.46	142	142		1.37	142	133														97	115	18	0.5									39.9	178	1	0.78	1.5001	1334	2134.53	70.072	75.6431	277.565	21.1432	616.575	1.06619	0.865064	16.795
2	A	0.93	0.97	148	127		0.98	148	137		27	38	11	1.17	49	60	11	0.88					86	97	11	1.01									33.2	125	1	0.86	1.29729	1273	1778.75	62.2255	69.2705	212.39	16.3413	775.479	1.06034	0.868376	17.3904
2	A	0.83	0.94	146	118		1.1	146	119		8	25	17	1.48	109	122	13	0.82					73	87	14	0.89	103	117	14	1.04					39.7	169	1	0.86	1.33542	1357	1947.86	64.6477	74.5847	241.568	20.2849	325.242	0.970886	0.766979	15.0811
2	A	0.89	1	147	115		1.12	147	123		28	42	14	2.01	62	73	11	0.78	106	116	10	0.98	21	34	13	0.74	51	65	14	1.19					35.9	141	1	0.86	1.41754	1307	1983.43	62.4376	79.3471	241.239	16.422	414.823	0.911216	0.786947	16.024
2	A	0.95	1.23	141	141		1.25	141	125														76	101	25	0.64									38.4	161	1	0.88	1.26171	1323	1801.54	69.165	72.4032	206.325	22.6073	2317.42	1.0994	1.10665	17.4132
2	A	0.97	0.95	144	117		0.87	144	123		39	52	13	1.39	64	79	15	0.95					50	60	10	1.24	105	116	11	1.21					46.8	234	1	0.56	1.24614	1544	2078.44	69.1953	135.386	131.886	14.5242	1079.62	0.563626	0.739038	13.2146
2	A	0.88	1.39	138	138		1.39	138	138																										36.9	149	0.9	0.4	1.47917	1306	2062.39	68.9624	46.9636	330.636	14.997	438.977	1.14609	0.728563	16.1042
2	A	0.89	0.97	135	122		1.09	135	115		31	44	13	0.99									47	67	20	1.11									42.2	188	1	0.89	1.30586	1345	1890.88	77.3369	64.592	239.322	21.1973	810.334	1.63839	0.87562	21.5396
2	A	0.81	0.86	136	103		0.96	136	101		41	60	19	1.44	70	84	14	1.61					60	72	12	1	79	93	14	1.09	100	111	11	1.85	39.4	166	1	0.81	1.38764	1350	2008.32	78.7292	73.1755	243.909	16.6887	1206.04	1.02855	1.10781	20.3603
2	A	1.03	1.35	145	117		1.05	145	112		54	69	15	0.98	86	101	15	0.89					7	24	17	1.66	47	65	18	0.9					51.9	283	1	0.82	1.22699	1537	2039.58	65.1167	48.8407	325.18	15.9269	648.076	1.10288	0.983453	15.4847
2	A	0.71	0.87	137	130		0.99	137	113		67	79	12	0.56									44	55	11	0.98	65	79	14	0.97					34.5	126	1	0.87	1.38532	1220	1812.09	71.5891	47.9738	265.317	16.616	824.841	1.21986	0.8001	18.5118
2	A	1.18	1.03	144	128		1.27	144	117		65	81	16	1.31									10	23	13	1.46	65	79	14	1.54					42.7	203	1	0.9	1.50328	1499	2403.32	113.436	101.275	243.135	32.6639	1597.71	1.75343	1.4008	29.6613
2	A	1.08	1.24	132	120		1.24	132	123		43	55	12	1.5									35	53	18	0.5									40.9	186	1	0.57	1.47325	1442	2268.63	77.3894	70.9127	310.264	20.6111	948.097	1.35083	0.939974	18.9914
2	A	1.08	1.06	145	128		1.03	145	104		73	90	17	1.03									48	61	13	1.53	79	113	34	1.5					48.8	254	1	0.77	1.35542	1495	2175.86	105.207	122.38	144.529	27.1437	1903.73	1.119	1.42246	23.9949
2	A	1.02	1.07	152	152		1.27	152	138														31	50	19	0.76									44.2	210	1	0.85	1.41417	1458	2207.66	86.8238	101.706	211.29	21.8843	2818.88	1.21273	1.55747	22.6674
2	A	1.03	0.91	143	113		1.05	143	114		9	22	13	0.94	48	66	18	1					15	33	18	1.41	62	73	11	1.03					41.5	189	1	0.92	1.38005	1455	2153.47	86.0587	93.6045	223.965	24.9584	870.389	1.15643	1.36578	23.6752
2	A	1.12	0.84	134	113		1.02	134	126		6	20	14	0.99	100	111	11	0.66					71	84	13	0.59									38.6	168	1	0.91	1.41344	1396	2112.76	116.541	102.651	164.374	28.4253	3650.93	1.21603	1.43566	37.3805
2	A	0.88	1	142	116		0.9	142	122		50	64	14	0.86	76	91	15	0.92					81	93	12	0.87	100	113	13	0.75					36.3	143	1	0.54	1.64825	1275	2229.02	85.3052	91.891	248.663	28.8894	1098.02	1.55048	1.2238	24.0511
2	A	1.23	1.03	124	124		1.05	124	124																										44.7	222	1	0.89	1.36803	1463	2147.73	109.183	87.1018	216.945	26.5674	2055.74	1.5913	1.48376	28.4418
2	A	0.89	1.04	146	141		1.3	146	118		104	115	11	0.49									57	68	11	1	79	90	11	0.58	98	111	13	0.69	35.7	142	1	0.84	1.36017	1321	1928.89	88.4285	64.6562	236.147	22.1318	1094.11	1.76037	0.947043	22.6137
2	A	0.85	1.34	154	108		1.27	154	139		48	70	22	0.89	94	123	29	0.92					37	48	11	0.5	105	123	18	0.47					29.4	102	1	0.89	1.41084	1243	1877.97	67.0389	68.5537	236.708	27.6786	917.87	0.930571	0.978226	16.4122
2	A	0.95	1.33	148	141		1.22	148	148		84	95	11	0.65																					42.5	194	1	0.54	1.73147	1403	2569.55	100.976	82.3645	342.234	48.3196	2955.9	1.68494	1.67848	25.3393
2	A	0.75	1.25	145	139		1.19	145	132		57	69	12	0.51									19	39	20	0.66									36.5	142	0.41	0.83	1.47683	1280	2018.35	82.5263	62.5118	269.716	20.7502	404.626	1.24592	0.849752	21.9443
2	A	1.09	1.22	148	101		1.18	148	121		43	68	25	0.75	83	97	14	0.98	106	120	14	1.56	76	86	10	0.5	90	114	24	0.91					38.5	166	1	0.82	1.28313	1430	1977.88	86.9937	86.4059	197.809	26.24	1402.36	1.29297	1.05522	21.2634
2	A	1.16	1.28	142	121		1.19	142	136		68	89	21	1									6	16	10	0.61									37.8	162	1	0.81	1.42876	1358	2076.06	95.025	77.6245	235.108	28.1889	1413.5	1.91109	1.29066	25.4496
2	A	0.81	0.82	145	126		1	145	99		70	89	19	0.98									26	50	24	1	67	86	19	0.62	94	108	14	1.07	33.2	121	1	0.79	1.63738	1244	2161.3	112.599	72.3484	249.798	28.4196	1287.67	2.36927	1.20219	29.526
2	A	0.86	1.18	163	133		1.25	163	163		98	131	33	0.9																					34.5	130	1	0.71	1.48277	1257	1989.55	69.5996	98.9525	189.462	29.9739	962.893	0.940449	1.1169	18.0491
2	A	1.11	0.87	142	115		1.08	142	132		86	113	27	1.06									93	108	15	0.69									49.1	258	1	0.85	1.26786	1428	1953.3	75.2619	45.6599	283.394	17.2913	665.191	1.20339	0.83466	16.6733
2	A	0.93	1.17	146	131		1.33	146	124		61	73	12	0.63	79	94	15	0.5					63	82	19	0.62	90	108	18	0.54					37.2	152	0.89	0.82	1.50114	1330	2129.51	94.3446	75.2822	253.853	18.6753	963.005	1.64305	1.15857	23.6688
2	A	1.05	1.24	153	122		1.21	153	129		42	60	18	1.19	70	84	14	0.92					47	58	11	1	97	113	16	0.81					38.4	166	0.99	0.86	1.2752	1390	1911.53	77.1894	63.5136	246.331	18.3591	789.709	1.3533	0.955288	18.7038
2	A	1	1.28	142	142		1.2	142	113														4	14	10	0.75	34	56	22	1.17					42.4	194	1	0.84	1.30157	1408	1973.41	67.5766	91.3259	204.9	18.2498	230.681	1.06103	0.836707	16.3389
2	A	0.95	0.96	138	127		1.06	138	138		4	15	11	1.15																					46	223	1	0.83	1.37471	1445	2130.95	94.713	85.1002	231.691	28.5539	1500.16	1.51659	1.33153	24.5872
2	A	1.06	1.04	132	111		1.07	132	91		66	87	21	1.13									35	63	28	1.45	78	96	18	0.74					43.2	205	1	0.85	1.43418	1452	2227.63	90.6737	90.0196	247.894	22.1852	1232.8	1.59355	1.15945	19.5431
2	A	1.06	1.09	142	96		1.23	142	126		35	67	32	0.92	82	99	17	1.02					65	86	21	0.78									38.7	169	1	0.91	1.38318	1400	2076.45	84.7673	69.1589	266.951	16.5985	1143.04	1.73813	1.01422	23.3858
2	A	1.03	0.69	116	91		0.83	116	91		13	25	12	1.93	39	52	13	1.42					47	60	13	1.36	68	80	12	1.18					46.8	234	1	0.85	1.47929	1448	2286.81	82.2311	129.529	178.551	36.2011	2206.22	1.11305	1.3817	22.212
2	A	1.01	1.35	145	115		1.23	145	132		50	81	31	0.97									46	62	16	0.8									43.3	203	1	0.72	1.3935	1413	2110.32	96.5773	70.9394	257.397	26.4908	1861.66	1.59938	1.35879	24.8022
2	A	1.04	1.26	142	142		1.19	142	105														22	43	21	1.02	96	112	16	1.4					45.9	227	1	0.92	1.49667	1389	2217.77	92.0567	97.4081	225.769	39.3927	4049.78	1.44091	2.00723	26.1259
2	A	0.93	1.13	147	124		0.79	147	119		52	73	21	0.71	81	97	16	0.53					52	68	16	1.07	81	93	12	1.36					40.3	178	0.99	0.42	1.38923	1385	2062.58	66.6093	75.4195	266.825	21.8069	1141.93	1.20577	0.828316	19.4227
2	A	0.71	1.04	146	132		1.19	146	146		6	20	14	1.46																					35.3	126	1	0.95	1.31766	1179	1671.42	56.8019	50.534	239.641	17.3635	1622.99	0.969004	0.811319	14.7751
2	A	1.04	0.97	146	126		0.92	146	111		47	59	12	0.54	67	80	13	0.68	90	100	10	0.51	79	102	23	0.97	117	130	13	2.15					42.3	196	1	0.89	1.39592	1395	2086.81	78.3058	65.0152	286.231	20.3175	704.627	1.31801	0.873889	20.269
2	A	0.71	1.22	158	130		1.04	158	97		17	33	16	1.32	124	136	12	1.34					13	33	20	2	53	67	14	1.66	81	97	16	1.09	27	82	1	0.94	1.26353	1169	1593.97	64.6924	67.2402	172.098	3.82797	167.912	1.20868	0.458461	16.7637
2	A	1.06	0.99	138	112		1.14	138	125		26	37	11	0.83	47	59	12	1	70	80	10	0.48	26	39	13	1.41									34.7	139	1	0.83	1.80627	1369	2609.68	85.5118	147.517	211.718	24.8656	1912.92	1.26832	1.42835	24.7535
2	A	1.08	1.16	133	133		1.16	133	126														55	68	13	0.51									53.2	302	1	0.86	1.53154	1471	2400	79.494	122.266	224.759	21.5288	929.223	1.32919	1.00609	19.6786
2	A	1.05	1.14	145	121		1.44	145	133		36	60	24	1.07									33	47	14	0.85									37.1	156	1	0.58	1.37433	1386	2043.42	77.9617	88.934	219.937	15.2187	844.868	0.859169	0.776342	22.2244
2	A	0.82	1.17	150	127		1.26	150	133		52	68	16	1.03	90	103	13	0.58					10	23	13	0.74	127	139	12	0.6					35.6	139	1	0.86	1.31689	1327	1880.21	88.1942	70.1523	211.032	27.1859	950.793	1.55487	0.953986	20.8346
2	A	0.88	0.67	156	146		0.76	156	131		66	76	10	0.95									20	35	15	1.44	66	76	10	1.17					22	98	1	0.77	1.50277	1579	2530.77	123.698	89.1193	293.022	31.2299	3142.18	1.94082	1.59492	32.8837
2	A	0.82	1.08	148	120		1.15	148	114		46	62	16	0.71	79	96	17	1.64					50	76	26	0.91	87	97	10	1.39					31.8	112	1	0.94	1.28837	1232	1710.47	79.4953	58.3307	205.433	19.7791	1144.9	0.983131	1.03529	20.8171
2	A	0.91	1.16	147	136		1.14	147	114		96	117	21	0.53									9	41	32	0.7	90	108	18	0.59					37.1	152	1	0.81	1.42571	1332	2032.25	76.0235	67.0758	267.279	22.3424	2219.1	1.34093	1.16661	20.7913
2	A	0.79	1.43	150	118		1.55	150	150		20	52	32	1.12																					31.7	111	1	0.47	1.88095	1240	2456.38	101.027	82.8317	311.358	24.2408	2763.55	2.24476	1.27488	26.5568
2	A	1.17	1	132	105		0.93	132	113		6	20	14	1.28	39	52	13	1.67					2	13	11	0.91	46	59	13	0.72					55	309	0.95	0.66	1.45786	1613	2512.83	94.9541	114.314	257.545	22.2726	1244.78	1.41684	1.39803	23.5179
2	A	0.99	0.85	143	125		1	143	125		71	95	24	0.75									22	32	10	0.87	72	85	13	0.69					50.6	270	1	0.85	1.37536	1443	2128.95	79.3699	80.3886	258.878	21.3055	725.002	1.33624	0.968039	21.7561
2	A	1.07	1.1	142	96		0.98	142	110		28	54	26	0.79	85	11	-74	1.21					18	45	27	0.88	67	79	12	0.68					44	211	1	0.83	1.53333	1413	2307.9	69.8059	108.324	247.111	23.44	572.26	1.0721	0.987959	21.1289
2	A	0.99	1.09	149	149		1.04	149	133														39	55	16	0.98									39.2	169	1	0.76	1.52181	1261	2045.1	68.0706	96.8723	209.998	16.4929	975.206	1.07629	0.859005	17.2046
2	A	1.26	0.85	140	108		0.97	140	114		21	34	13	0.87	46	66	20	0.57	83	94	11	0.84	76	93	17	1.02	105	115	10	0.93					42.8	208	1	0.89	1.8247	1447	2785.04	133.921	137.17	230.257	35.5608	929.841	2.70507	1.67203	35.9775
2	A	1.26	1.14	144	129		1.17	144	116		70	94	24	0.62									49	81	32	0.87									48.2	253	1	0.93	1.33345	1506	2158.77	108.188	95.5446	198.376	32.2337	2181.2	1.60214	1.52489	26.3185
2	A	0.98	1.21	144	121		1.33	144	133		59	91	32	0.73									82	100	18	0.6									39.1	167	1	0.37	1.6073	1347	2299.74	122.215	103.032	203.018	56.582	2030.53	1.75276	1.41452	29.9413
	average	0.979649	1.09	143.175	123.912	#DIV/0!	1.12544	143.175	122.684	#DIV/0!	46.5745	64.5319	17.9574	1.00234	73.7083	84.8333	11.125	0.97875	91	102	11	0.874	43	59.62	16.62	0.9472	79.6562	94.625	14.9688	1.00687	94.6	107.8	13.2	1.1	40.2368	181.526	0.984737	0.790351	1.43598	1379.28	2117.73	85.2544	84.7354	238.395	23.925	1341.5	1.36319	1.1247	22.0595
	SD	0.136525	0.179284	7.72779	13.7325	#DIV/0!	0.161102	7.72779	14.4447	#DIV/0!	26.1465	28.4527	6.70807	0.341692	22.0246	27.4062	18.5198	0.344892	15.4596	16.3707	1.73205	0.438953	26.264	26.6672	5.77429	0.334524	21.7991	21.7904	4.92187	0.387668	7.98749	6.22093	1.92354	0.453211	6.48373	52.6875	0.0801362	0.143999	0.143689	99.1117	240.021	17.686	23.6176	42.4994	8.3622	851.105	0.387168	0.305399	5.19251
	ROUND	0.98	1.09	143.18	123.91	#DIV/0!	1.13	143.18	122.68	#DIV/0!	46.57	64.53	17.96	1	73.71	84.83	11.13	0.98	91	102	11	0.87	43	59.62	16.62	0.95	79.66	94.63	14.97	1.01	94.6	107.8	13.2	1.1	40.24	181.53	0.98	0.79	1.44	1379.28	2117.73	85.25	84.74	238.39	23.93	1341.5	1.36	1.12	22.06
	ROUND	0.14	0.18	7.73	13.73	#DIV/0!	0.16	7.73	14.44	#DIV/0!	26.15	28.45	6.71	0.34	22.02	27.41	18.52	0.34	15.46	16.37	1.73	0.44	26.26	26.67	5.77	0.33	21.8	21.79	4.92	0.39	7.99	6.22	1.92	0.45	6.48	52.69	0.08	0.14	0.14	99.11	240.02	17.69	23.62	42.5	8.36	851.1	0.39	0.31	5.19
	total	0.98±0.14	1.09±0.18	143.18±7.73	123.91±13.73	#DIV/0!	1.13±0.16	143.18±7.73	122.68±14.44	#DIV/0!	46.57±26.15	64.53±28.45	17.96±6.71	1±0.34	73.71±22.02	84.83±27.41	11.13±18.52	0.98±0.34	91±15.46	102±16.37	11±1.73	0.87±0.44	43±26.26	59.62±26.67	16.62±5.77	0.95±0.33	79.66±21.8	94.63±21.79	14.97±4.92	1.01±0.39	94.6±7.99	107.8±6.22	13.2±1.92	1.1±0.45	40.24±6.48	181.53±52.69	0.98±0.08	0.79±0.14	1.44±0.14	1379.28±99.11	2117.73±240.02	85.25±17.69	84.74±23.62	238.39±42.5	23.93±8.36	1341.5±851.1	1.36±0.39	1.12±0.31	22.06±5.19
[truncated: 19 more columns]

## Sheet: IPAQ (baseline)
		Weight(kg)	Work Weight(min)	Work Duration(min)	Work Walking(min)	Total work hours = (Work weight (min) + Work in progress (min) + Work walking (min)) / 60 (D + E + F) / 60	Transport Riding(min)	Transport Walking(min)	Total travel time (no vehicle) = (Travel by bike (min) + Travel by walk (min)) / 60 (H + I) / 60	Housework Weight(min)	Housework External(min)	Housework Internal(min)	Total housework time h = (Housework heavy (min) + Housework medium (min) + Housework light (min)) / 60 (K + L + M) / 60	Recreation Walking(min)	Recreation Weight(min)	Recreation Middle(min)	Leisure total h = (Leisure walk(min) + Leisure heavy(min) + Leisure medium(min)) / 60 (O+P+Q)/60	Sitting(min)	Sedentary(min)	Total sitting time (including car time) h/week = (sitting time (min) + car time (min)) / 60 (S + T) / 60	Total weight h/week = (Work weight (min) + Housework weight (min) + Leisure weight (min)) / 60 (D + K + P) / 60	Total time spent per week in hours = (Work time (min) + Outbound household chores (min) + Inbound household chores (min) + Leisure time (min)) / 60 (E + L + M + Q) / 60	Total walking hours per week = (Work walking (min) + Transportation walking (min) + Leisure walking (min)) / 60 (F + I + O) / 60	Total force h/week = Total weight (h) + Total medium (h) (V+W)	Are you physically active? (0=Yes, 1=No)	Total weight = [Active weight (min) + Leisure weight (min)] × 8.0 × weight / 60 (D+P) * 8.0 * C / 60	TotalCentral = (WorkMin×4.0 + HouseworkHeavyMin×5.5 + HouseworkMediumMin×4.0 + HouseworkLightMin×3.0 + LeisureMin×4.0 + CyclingTransportMin×6.0) × Weight / 60 (E*4+K*5.5+L*4+M*3+Q*4+H*6.0)*C/60	Total walking = (Work steps min + Transportation steps min + Leisure steps min) × 3.3 × weight / 60 (F + I + O) * 3.3 * C / 60	Total Force = Total Weight + Total AA + AB	Total Work (Kcal-minutes/week) (D*8.0+E*4.0+F*3.3)*C/60	Total transportation (Kcal-minutes/week) (S+H*6.0+I*3.3)*C/60	Total household chores (Kcal-minutes/week) (K*5.5+L*4.0+M*3.0)*C/60	Total leisure (Kcal-minutes/week) (O*3.3+P*8.0+Q*4.0)*C/60
2	A	87	0	90	225	5.25	490	225	11.9167	0	0	0	0	120	120	0	4	0	3000	50	2	1.5	9.5	3.5		1392	4785	2727.45	6177	1598.62	5339.62	0	1966.2
2	A	66.6	0	0	0	0	0	35	0.583333	0	0	90	1.5	0	0	0	0	0	210	3.5	0	1.5	0.583333	1.5		0	299.7	128.205	299.7	0	128.205	299.7	0
2	A	58.7	0	0	0	0	0	0	0	0	0	0	0	0	0	0	0	0	4200	70	0	0	0	0		0	0	0	0	0	0	0	0
2	A	68.4	0	0	630	10.5	0	0	0	0	0	140	2.33333	0	0	0	0	105	2520	43.75	0	2.33333	10.5	2.33333		0	478.8	2370.06	478.8	2370.06	119.7	478.8	0
2	A	62.6	0	0	150	2.5	0	0	0	0	0	0	0	20	0	30	0.833333	180	5040	87	0	0.5	2.83333	0.5		0	125.2	585.31	125.2	516.45	187.8	0	194.06
2	A	65	0	0	180	3	0	120	2	0	0	360	6	0	120	0	2	540	5040	93	2	6	5	8		1040	1170	1072.5	2210	643.5	1014	1170	1040
2	A	88.3	0	0	0	0	0	100	1.66667	140	25	50	3.58333	100	0	0	1.66667	0	2940	49	2.33333	1.25	3.33333	3.58333		0	1501.1	971.3	1501.1	0	485.65	1501.1	485.65
2	A	62.9	0	0	210	3.5	0	140	2.33333	0	0	60	1	0	0	50	0.833333	0	3360	56	0	1.83333	5.83333	1.83333		0	398.367	1210.83	398.367	726.495	484.33	188.7	209.667
2	A	68.7	0	0	0	0	125	70	3.25	0	0	70	1.16667	180	0	0	3	175	3300	57.9167	0	1.16667	4.16667	1.16667		0	1099.2	944.625	1099.2	0	1323.62	240.45	680.13
2	A	67.7	0	0	0	0	0	120	2	0	0	0	0	210	0	0	3.5	240	4200	74	0	0	5.5	0		0	0	1228.76	0	0	717.62	0	781.935
2	A	90	0	0	0	0	0	840	14	0	150	300	7.5	300	80	30	6.83333	0	1470	24.5	1.33333	8	19	9.33333		960	2430	5643	3390	0	4158	2250	2625
2	A	55.1				0			0				0				0			0	0	0	0	0		0	0	0	0	0	0	0	0
2	A	81.8	0	0	0	0	15	120	2.25	0	0	40	0.666667	45	0	0	0.75	480	2940	57	0	0.666667	2.75	0.666667		0	286.3	742.335	286.3	0	1316.98	163.6	202.455
2	A	76	0	0	0	0	0	420	7	0	0	0	0	420	0	0	7	0	150	2.5	0	0	14	0		0	0	3511.2	0	0	1755.6	0	1755.6
2	A	85.4	0	0	90	1.5	30	100	2.16667	0	60	60	2	0	150	0	2.5	840	4080	82	2.5	2	3.16667	4.5		1708	854	892.43	2562	422.73	1921.5	597.8	1708
2	A	79.3	0	60	0	1	0	0	0	0	0	120	2	240	0	0	4	900	1740	44	0	3	4	3		0	793	1046.76	793	317.2	1189.5	475.8	1046.76
2	A	77.4	0	0	0	0	0	210	3.5	0	0	0	0	0	0	120	2	420	3000	57	0	2	3.5	2		0	619.2	893.97	619.2	0	1435.77	0	619.2
2	A	71	0	0	0	0	0	0	0	0	0	45	0.75	0	0	0	0	140	5100	87.3333	0	0.75	0	0.75		0	159.75	0	159.75	0	165.667	159.75	0
2	A	60.2	0	0	90	1.5	0	160	2.66667	0	0	180	3	100	0	0	1.66667	240	3060	55	0	3	5.83333	3		0	541.8	1158.85	541.8	297.99	770.56	541.8	331.1
2	A	80	0	0	0	0	0	840	14	0	60	30	1.5	420	0	0	7	2100	2520	77	0	1.5	21	1.5		0	440	5544	440	0	6496	440	1848
2	A	63.6	0	0	0	0	0	90	1.5	0	0	0	0	90	0	0	1.5	90	900	16.5	0	0	3	0		0	0	629.64	0	0	410.22	0	314.82
2	A	54.9	0	0	0	0	0	0	0	0	0	180	3	300	525	0	13.75	0	1860	31	8.75	3	5	11.75		3843	494.1	905.85	4337.1	0	0	494.1	4748.85
2	A	73.7	0	0	0	0	0	840	14	90	45	60	3.25	175	0	0	2.91667	450	3570	67	1.5	1.75	16.9167	3.25		0	1050.22	4114.3	1050.22	0	3957.69	1050.22	709.362
2	A	60.7	0	30	30	1	10	20	0.5	0	20	20	0.666667	30	30	0	1	80	2760	47.3333	0.5	1.16667	1.33333	1.66667		242.8	323.733	267.08	566.533	221.555	208.403	141.633	342.955
2	A	73.7	0	0	60	1	0	20	0.333333	0	0	20	0.333333	0	90	0	1.5	450	2790	54	1.5	0.333333	1.33333	1.83333		884.4	73.7	324.28	958.1	243.21	633.82	73.7	884.4
2	A	67.5	0	0	0	0	0	90	1.5	0	0	60	1	60	40	20	2	0	-		0.666667	1.33333	2.5	2		360	292.5	556.875	652.5	0	334.125	202.5	672.75
2	A	56.5	0	0	0	0	0	420	7	0	0	30	0.5	210	180	0	6.5	360	3360	62	3	0.5	10.5	3.5		1356	84.75	1957.72	1440.75	0	1644.15	84.75	2008.58
2	A	58	0	0	0	0	0	0	0	0	0	0	0	0	0	0	0	300	2100	40	0	0	0	0		0	0	0	0	0	290	0	0
2	A	79.7	0	0	0	0	0	0	0	0	0	0	0	0	150	0	2.5	56	5040	84.9333	2.5	0	0	2.5		1594	0	0	1594	0	74.3867	0	1594
2	A	65	0	0	180	3	0	210	3.5	0	0	60	1	30	0	0	0.5	140	3180	55.3333	0	1	7	1		0	195	1501.5	195	643.5	902.417	195	107.25
2	A	70.4	0	0	140	2.33333	0	140	2.33333	0	15	0	0.25	1050	360	825	37.25	0	2160	36	6	14	22.1667	20		3379.2	3942.4	5149.76	7321.6	542.08	542.08	70.4	11316.8
2	A	74	0	0	100	1.66667	100	150	4.16667	0	0	0	0	30	0	0	0.5	400	3300	61.6667	0	0	4.66667	0		0	740	1139.6	740	407	1843.83	0	122.1
2	A	79.3	0	0	0	0	30	300	5.5	0	0	90	1.5	0	0	0	0	180	4440	77	0	1.5	5	1.5		0	594.75	1308.45	594.75	0	1784.25	356.85	0
2	A	78.2	0	0	0	0	0	180	3	0	0	0	0	120	0	0	2	60	3360	57	0	0	5	0		0	0	1290.3	0	0	852.38	0	516.12
2	A	71.4				0			0				0				0			0	0	0	0	0		0	0	0	0	0	0	0	0
2	A	80				0			0				0				0			0	0	0	0	0		0	0	0	0	0	0	0	0
2	A	75	0	240	240	8	20	0	0.333333	0	60	90	2.5	0	120	0	2	50	4200	70.8333	2	6.5	4	8.5		1200	1987.5	990	3187.5	2190	212.5	637.5	1200
2	A	75	0	0	0	0	20	210	3.83333	0	0	100	1.66667	60	0	0	1	100	4920	83.6667	0	1.66667	4.5	1.66667		0	525	1113.75	525	0	1141.25	375	247.5
2	A	52.2	0	0	0	0	0	80	1.33333	0	0	0	0	80	0	60	2.33333	120	3120	54	0	1	2.66667	1		0	208.8	459.36	208.8	0	334.08	0	438.48
2	A	72.9	0	0	0	0	0	180	3	0	0	180	3	0	0	0	0	180	6300	108	0	3	3	3		0	656.1	721.71	656.1	0	940.41	656.1	0
2	A	48.5	0	0	0	0	0	150	2.5	0	0	60	1	0	30	0	0.5	180	3360	59	0.5	1	2.5	1.5		194	145.5	400.125	339.5	0	545.625	145.5	194
2	A	66.9	0	180	300	8	30	150	3	0	240	240	8	150	0	0	2.5	600	1920	42	0	11	10	11		0	2876.7	2207.7	2876.7	1906.65	1421.62	1873.2	551.925
2	A	86.3	0	0	0	0	25	15	0.666667	0	0	0	0	25	15	0	0.666667	25	5040	84.4167	0.25	0	0.666667	0.25		172.6	215.75	189.86	388.35	0	322.906	0	291.262
2	A	69.4	0	0	0	0	0	300	5	0	0	0	0	0	0	0	0	180	3360	59	0	0	5	0		0	0	1145.1	0	0	1353.3	0	0
2	A	64	0	0	0	0	20	40	1	0	60	180	4	0	0	0	0	40	2610	44.1667	0	4	0.666667	4		0	960	140.8	960	0	311.467	832	0
2	A	76.5	320	135	135	9.83333	0	630	10.5	60	360	240	11	0	135	0	2.25	75	1920	33.25	8.58333	12.25	12.75	20.8333		4641	3863.25	3218.74	8504.25	4520.51	2746.35	3174.75	1377
2	A	55	0	0	0	0	0	200	3.33333	0	0	120	2	120	45	0	2.75	60	4200	71	0.75	2	5.33333	2.75		330	330	968	660	0	660	330	693
2	A	65.1	0	0	0	0	20	60	1.33333	0	0	60	1	30	0	0	0.5	300	2400	45	0	1	1.5	1		0	325.5	322.245	325.5	0	670.53	195.3	107.415
2	A	55.6	0	0	480	8	0	1260	21	0	0	0	0	240	0	0	4	840	1680	42	0	0	33	0		0	0	6054.84	0	1467.84	4631.48	0	733.92
2	A	100.7	0	0	630	10.5	0	420	7	0	0	90	1.5	150	0	0	2.5	240	1980	37	0	1.5	20	1.5		0	453.15	6646.2	453.15	3489.26	2728.97	453.15	830.775
2	A	82	0	0	0	0	0	240	4	0	540	360	15	180	90	0	4.5	1650	3180	80.5	1.5	15	7	16.5		984	4428	1894.2	5412	0	3337.4	4428	1795.8
2	A	75.4	0	0	0	0	0	420	7	0	0	30	0.5	280	0	0	4.66667	0	3120	52	0	0.5	11.6667	0.5		0	113.1	2902.9	113.1	0	1741.74	113.1	1161.16
2	A	67.4	210	90	420	12	60	420	8	0	30	210	4	60	0	0	1	240	4200	74	3.5	5.5	15	9		1887.2	1651.3	3336.3	3538.5	3848.54	2230.94	842.5	222.42
2	A	77.5	0	0	300	5	60	150	3.5	0	0	60	1	120	0	0	2	90	3090	53	0	1	9.5	1		0	697.5	2429.62	697.5	1278.75	1220.62	232.5	511.5
2	A	86	0	0	210	3.5	0	140	2.33333	0	0	150	2.5	60	96	80	3.93333	600	1980	43	1.6	3.83333	6.83333	5.43333		1100.8	1103.67	1939.3	2204.47	993.3	1522.2	645	1843.27
2	A	67.3	0	0	0	0	0	0	0	0	0	0	0	0	0	0	0	0	3480	58	0	0	0	0		0	0	0	0	0	0	0	0
	mean	70.7	0	0	0	0	0	140	2.33333	0	0	60	1	60	0	0	1.83333	140	3120	55.3333	0	1.20833	4.58333	1.58333	#NUM!	0	364.183	1018.38	554.167	0	811.47	191.85	498.575
	Q1	63.9	0	0	0	0	0	35	0.458333	0	0	0	0	0	0	0	0.5	40	2340	42.5	0	0	2.25	0.4375	#NUM!	0	81.9875	381.164	151.113	0	306.1	0	107.374
	Q3	78.475	0	0	140	2.375	15	225	4.04167	0	0	120	2.375	150	45	0	2.9375	360	4110	70.9167	1.5	2.5	9.5	3.5	#NUM!	491.1	880.5	2020.22	1455.84	522.857	1668.55	506.025	1075.36
	ROUND	70.7	0	0	0	0	0	140	2.33	0	0	60	1	60	0	0	1.83	140	3120	55.33	0	1.21	4.58	1.58	#NUM!	0	364.18	1018.38	554.17	0	811.47	191.85	498.58
	ROUND	63.9	0	0	0	0	0	35	0.46	0	0	0	0	0	0	0	0.5	40	2340	42.5	0	0	2.25	0.44	#NUM!	0	81.99	381.16	151.11	0	306.1	0	107.37
	ROUND	78.48	0	0	140	2.38	15	225	4.04	0	0	120	2.38	150	45	0	2.94	360	4110	70.92	1.5	2.5	9.5	3.5	#NUM!	491.1	880.5	2020.22	1455.84	522.86	1668.55	506.03	1075.36
	TOTAL	70.7(63.9-78.48)	0(0-0)	0(0-0)	0(0-140)	0(0-2.38)	0(0-15)	140(35-225)	2.33(0.46-4.04)	0(0-0)	0(0-0)	60(0-120)	1(0-2.38)	60(0-150)	0(0-45)	0(0-0)	1.83(0.5-2.94)	140(40-360)	3120(2340-4110)	55.33(42.5-70.92)	0(0-1.5)	1.21(0-2.5)	4.58(2.25-9.5)	1.58(0.44-3.5)	#NUM!	0(0-491.1)	364.18(81.99-880.5)	1018.38(381.16-2020.22)	554.17(151.11-1455.84)	0(0-522.86)	811.47(306.1-1668.55)	191.85(0-506.03)	498.58(107.37-1075.36)
