# Supplementary material for: Determinants of dropout from lifestyle interventions for overweight polycystic ovary syndrome: An exploratory analysis of randomized controlled trial
Source: PLoS One. 2026 Jun 26;21(6):e0351575. doi: 10.1371/journal.pone.0351575 (PMC13308866; doi:10.1371/journal.pone.0351575)
Supplement: S2 File — (ZIP) [file pone.0351575.s002.zip › Baseline test results.xlsx]

## Sheet: control group
				Menstrual History										Other				General Information				PCOS-specific Signs																									Routine Examination		Gynecological Examination
		Age	Ethnicity	Sexual history Gravidity	Gravidity	Parity	Parity Age at menarche	Shortest menstrual period (days)	Longest menstrual period (days)	Shortest menstrual cycle (days)	Longest menstrual cycle (days)	Last menstrual period (LMP)	Dysmenorrhea	Family history	Surgical history	Past/current medical history	Cured or not	Body position (for BP)	Systolic BP (mmHg)	Diastolic BP (mmHg)	Pulse rate (bpm)	Height (cm)	Weight (kg)	BMI	Waist circumference (cm)	Hip circumference (cm)	Waist-to-hip ratio (WHR)	Upper lip hair	Lower lip hair	Lower lip hair	Chest hair	Upper back hair	Lower back hair	Upper abdomen hair	Lower abdomen hair	Arm hair	Leg hair	Acne score (0-4)	Hair loss score (0-3)	Galactorrhea	Breast Tanner stage (1-5)	Acanthosis nigricans	Neck acanthosis	Axillary acanthosis	Groin acanthosis	Inframammary acanthosis	System	Abnormal findings	Item
2	A	26	0	1	0	0	14	5	5	30	120	2020.9.6	1	Diabetes	0	OP	0	1	110	74	80	157.5	87	35.0718	86	96	0.895833	3	1	1	0	0	0	0	0	1	0	0	0	0	5	1	0	0	1	0	0	0	0
2	A	26	0	1	1	0	14	7	7	30	360	2020.5.16	1	Hypertension、Diabetes	0	TP	0	1	110	69	80	149.5	66.6	29.7983	86	93	0.924731	5	1	0	1	0	0	0	1	1	1	1	0	0	4	1	1	1	1	0	0	0	0
2	A	23	0	1	0	0	14	5	6	30	120	2020.8.29	0	0	Rib cartilage rhinoplasty	0	-	1	113	72	82	156.6	58.7	23.9362	72	87	0.827586	3	1	0	0	0	0	0	1	0	1	1	0	0	5	0	0	0	0	0	0	0	0
2	A	28	0	1	3	2	12	7	7	30	30	2020.9	0	PCOS、Diabetes	Cesarean section、阑尾切除术	Fatty liver disease	0	1	102	76	82	160.5	68.4	26.5525	82	101	0.811881	2	1	0	0	0	0	0	0	0	1	1	0	0	5	1	0	0	1	0	0	0	0
2	A	33	0	1	1	1	13	5	5	30	180	2020.10.28	0	0	0	Fatty liver disease	0	1	117	70	80	159.8	62.6	24.5144	81	96	0.84375	1	0	0	0	0	0	0	1	0	0	1	0	0	5	0	0	0	0	0	Digestive system	Fatty liver disease	0
2	A	29	0	1	0	0	15	7	7	30	180	2020.10.25	1	0	0	0	-	1	132	82	81	155.2	65	26.9855	73	94	0.776596	2	1	0	1	0	0	0	0	0	0	0	0	0	5	0	0	0	0	0	0	0	0
2	A	23	0	1	1	0	14	7	7	30	120	2020.7.20	0	Hypertension	0	Anxiety	0	1	119	82	80	176.8	88.3	28.2486	93	108	0.861111	1	0	0	0	0	0	0	1	0	0	2	0	1		1	1	0	0	0	0	0	0
2	A	22	0	0	-	-	14	6	7	30	180	2020.1	1	Hypertension、Diabetes	0	0	-	1	118	84	77	155.5	62.9	26.013	70	91	0.769231	2	1	0	1	0	0	0	0	0	0	0	0	0		0	0	0	0	0	0	0	-
2	A	35	0	1	0	0	12	7	7	30	60	2020.12.1	1	Hypertension	0	Fatty liver disease	0	1	132	92	84	154	68.7	28.9678	79	90	0.877778	2	1	0	0	0	0	0	0	0	1	0	0	0		1	0	0	1	0	Digestive system	Fatty liver disease	0
2	A	23	0	0	-	-	16	5	5	30	180	2020.12.22	0	Hypertension	0	0	-	1	130	80	94	160.1	67.7	26.4123	79	95	0.831579	1	0	0	0	0	0	0	1	0	0	1	0	0		0	0	0	0	0	0	0	-
2	A	23	0	1	0	0	14	6	6	30	210	2020.7	0	0	0	0	-	1	130	89	80	170	90	31.1419	95	109	0.87156	5	1	0	1	0	0	0	1	1	1	1	1	0	4	0	0	0	0	0	0	0	0
2	A	24	0	0	-	-	12	5	6	60	90	2020.11.12	1	PCOS	Breast fibroadenoma	0	-	1	120	76	84	151	55.1	24.1656	70	82	0.853659	4	1	0	0	0	0	0	1	1	1	1	0	0		0	0	0	0	0	0	0	-
2	A	20	0	0	-	-	12	6	7	30	180	Unknown	0	Hyperlipidemia、Diabetes	0	0	-	1	133	81	80	172.5	81.8	27.49	87	99	0.878788	6	1	0	1	0	0	0	0	2	2	2	0	0	5	0	0	0	0	0	0	0	-
2	A	21	0	0	-	-	15	7	7	30	180	2020.12.20	0	PCOS	0	Fatty liver disease	0	1	127	81	88	167.1	76	27.2183	85	99	0.858586	3	1	0	1	0	0	0	1	0	0	1	0	0		0	0	0	0	0	Digestive system	Fatty liver disease	-
2	A	27	0	1	0	0	14	7	7	30	30	2020.12.9	0	PCOS、Hypertension	0	Fatty liver disease	0	1				164.2	85.4	31.6746	82	98	0.836735	0	0	0	0	0	0	0	0	0	0	0	0	0	5	0	0	0	0	0	0	0	0
2	A	20	0	1	0	0	14	5	5	30	150	2020.11.18	0	PCOS、Diabetes、Hypertension、秃顶	0	Fatty liver disease	0	1	119	75	81	167	79.3	28.4341	91	98	0.928571	4	1	0	1	0	0	0	1	0	1	0	0	0	4	0	0	0	0	0	Digestive system	Fatty liver disease	0
2	A	24	0	1	0	0	12	5	5	30	90	2021.5.22	1	Diabetes、Coronary heart disease	Appendicitis	Fatty liver disease、Liver cyst	0	1	114	82	81	170.4	77.4	26.6564	79	104	0.759615	7	1	1	0	0	0	0	1	2	2	0	0	0	5	1	0	0	1	0	Digestive system	Fatty liver disease、肝囊肿	0
2	A	25	0	1	0	0	12	1	7	30	180	2020.11.1	0	0	0	Fatty liver disease、Bilateral breast cysts	0	1	112	67	74	162.9	71	26.7557	80	95	0.842105	4	1	0	1	0	0	0	1	1	1	2	0	0		0	0	0	0	0	Digestive system	Fatty liver disease	0
2	A	27	0	1	0	0	13	7	7	28	150	2021.5.25	0	Hypertension、Coronary heart disease	0	0	-	1	118	80	92	153	60.2	25.7166	73	88	0.829545	0	0	0	0	0	0	0	0	0	0	0	1	0	5	0	0	0	0	0	Digestive system	Fatty liver disease	0
2	A	23	0	0	-	-	12	7	7	30	60	2021.6.12	1	Diabetes	Tonsillectomy	0	-	1	119	84	97	160.8	80	30.9398	85	110	0.772727	10	0	0	0	0	0	0	2	4	4	3	0	0	4	0	0	0	0	0	0	0	-
2	A	20	0	0	-	-	13	5	6	30	360	2020.8.25	1	0	0	0	-	1	102	66	86	160	63.6	24.8438	74	90	0.822222	0	0	0	0	0	0	0	0	0	0	0	0	0	5	0	0	0	0	0	0	0	-
2	A	23	0	0	-	-	14	4	17	30	120	2021.7.8	0	Hypertension	0	0	-	1	117	83	84	158.5	54.9	21.8531	72	85	0.847059	3	1	0	1	0	0	0	1	0	0	0	0	0	4	0	0	0	0	0	0	0	-
2	A	22	0	0	-	-	13	5	5	30	90	2021.6.20	1	Hypertension	0	0	-	1	118	74	82	161.5	73.7	28.2568	84.5	98	0.862245	0	0	0	0	0	0	0	0	0	0	1	0	0	5	0	0	0	0	0	-	-	-
2	A	26	0	1	0	0	12	6	7	90	180	2021.7.8	0	Hyperlipidemia、Hypertension	0	0	-	1	110	81	92	155.7	60.7	25.0387	71	89	0.797753	0	0	0	0	0	0	0	0	0	0	1	0	0	5	0	0	0	0	0	0	0	0
2	A	26	0	1	0	0	12	5	6	40	40	2021.5	0	Diabetes	0	Fatty liver disease	0	1	125	89	82	170.5	73.7	25.3524	81	97	0.835052	0	0	0	0	0	0	0	0	0	0	1	0	0	4	0	0	0	0	0	Digestive system	Fatty liver disease	0
2	A	24	0	1	2	0	13	4	5	30	210	2021.1	1	Diabetes	Uterine curettage2次	0	-	1	122	88	87	157	67.5	27.3845	75	93	0.806452	0	0	0	0	0	0	0	0	0	0	0	1	0	5	0	0	0	0	0	0	0	0
2	A	22	0	1	0	0	12	3	7	15	60	2021.6	1	0	Ganglion cyst surgery	Subclinical hypothyroidism	0	1	109	61	74	155	56.5	23.5172	86	90	0.955556	1	0	0	1	0	0	0	0	0	0	1	2	0	5	0	0	0	0	0	0	0	0
2	A	30	0	1	1	1	12			30	90	2021.6	0	Hypertension、Diabetes	Cesarean section	Fatty liver disease	0	1				154.5	58	24.298	73	78	0.935897	2	0	0	0	0	0	0	1	0	1	1	1	0	5	0	0	0	0	0	0	0	0
2	A	29	0	1	0	0	11	5	5	35	150	2021.3.25	1	Hypertension	0	0	-	1	91	60	84	151.7	79.7	34.6328	92	108	0.851852	10	2	0	0	0	0	0	2	3	3	0	1	0	5	1	1	0	1	0	0	0	Cervix
2	A	32	0	1	3	1	13	5	7	30	90	2021.8.5	0	0	Uterine curettage2次	Fatty liver disease	0	1	115	78	66	159.5	65	25.5501	74	93	0.795699	0	0	0	0	0	0	0	0	0	0	2	0	0	5	0	0	0	0	0	Digestive system	Fatty liver disease	Vulva
2	A	18	0	0	-	-	12	3	7	25	90	2021.6.13	0	Hypertension、Diabetes	0	0	-	1	122	82	76	162.5	70.4	26.6604	79	96	0.822917	0	0	0	0	0	0	0	0	0	0	0	0	0	5	0	0	0	0	0	0	0	-
2	A	25	0	1		0	12	3	4	45	90	2021.5	0	Hypertension	0	Hyperlipidemia	0	1	117	75	74	161.2	74	28.4775	85	99	0.858586	2	0	0	0	0	0	0	2	0	0	0	0	0	5	1	0	1	0	0	0	0	0
2	A	31	0	1	4	2	12	3	10	30	180	2021.9.1	0	0	Tubal ligation、Cesarean section twice、Uterine curettage twice	0	-	1	108	61	76	163.1	79.3	29.8102	92	109	0.844037	0	0	0	0	0	0	0	0	0	0	2	0	0	5	1	0	1	0	0	0	0	0
2	A	21	0	0	-	-	11	4	7	20	120	2021.7.30	0	Hypertension、Hyperlipidemia	Lumbar disc herniation	0	-	1	121	87	80	165	78.2	28.7236	86	104	0.826923	0	0	0	0	0	0	0	0	0	0	0	0	0	5	1	0	1	0	0	0	0	-
2	A	19	1	0	-	-	12	7	14	15	16	2021.8.17	1	Menstrual disorder、Hypertension、血栓病	0	Fatty liver disease	0	1	126	78	71	162.5	71.4	27.0391	74	94	0.787234	16	3	0	2	0	0	0	3	4	4	0	0	0	5	0	0	0	0	0	Digestive system	Fatty liver disease	-
2	A	25	0	1	0	0	13	7	7	37	50	2021.8.7	1	0	Tonsillectomy	Fatty liver disease	0	1	119	85	96	159.5	80	31.4462	89	107	0.831776	0	0	0	0	0	0	0	0	0	0	0	1	0	5	0	0	0	0	0	Digestive system	Fatty liver disease	0
2	A	26	0	0	-	-	13	7	120	20	60	2021.10.9	1	0	0	0	-	1				160	75	29.2969	83.5	100	0.835	0	0	0	0	0	0	0	0	0	0	1	0	0	5	0	0	0	0	0	0	0	-
2	A	26	0	0	-	-	12	7	7	30	270	2021.1	0	Hypertension、Hyperlipidemia、Diabetes、Coronary heart disease	0	Fatty liver disease	0	1	132	82	80	150	75	33.3333	95	105	0.904762	0	0	0	0	0	0	0	0	0	0	3	1	0	5	1	1	0	0	0	Digestive system	Fatty liver disease	-
2	A
2	A	32	0	0	-	-	12	5	5	30	50	2021.10.1	0	Hypertension、Hyperlipidemia	0	0	-	1	117	85	76	145.5	52.2	24.6572	75	85	0.882353	0	0	0	0	0	0	0	0	0	0	1	2	0	5	0	0	0	0	0	0	0	-
2	A	22	0	0	-	-	13	7	7	30	180	2021.7	1	Diabetes	0	0	-	1				157.3	72.9	29.4625	86	104	0.826923	0	0	0	0	0	0	0	0	0	0	0	0	0	4	0	0	0	0	0	0	0	-
2	A	23	0	1	0	0	11	2	6	30	90	2021.9.2	0	0	0	0	-	1				159	48.5	19.1844	58	82	0.707317	0	0	0	0	0	0	0	0	0	0	0	1	0	5	0	0	0	0	0	0	0	0
2	A	21	0	1	0	0	13	5	7	30	180	2021.11.25	0	0	0	0	-	1				167	66.9	23.988	73	86	0.848837	0	0	0	0	0	0	0	0	0	0	2	1	0	4	0	0	0	0	0	0	0	0
2	A	21	0	1	0	0	12	5	7	30	60	2021.11.20	1	Menstrual disorder、Ovarian tumor	Cervical laser surgery	0	-	1	136	87	74	152	86.3	37.3528	99	107	0.925234	0	0	0	0	0	0	0	0	0	0	2	0	0	5	1	0	0	1	0	0	0	0
2	A	20	0	0	-	-	13	3	10	10	730	2021.8	0	0	0	0	-	1	108	77	85	164.7	69.4	25.5842	77	93	0.827957	2	0	0	0	0	0	0	2	0	0	0	0	0	4	0	0	0	0	0	0	0	-
2	A	25	0	0	-	-	13	7	7	30	60	2021.11.12	1	Hypertension	0	0	-	1				164.2	64	23.7374	74	92	0.804348	0	0	0	0	0	0	0	0	0	0	1	0	0	5	0	0	0	0	0	0	0	-
2	A	23	1	1	0	0	12	6	6	30	150	2022.1.22	1	Hypertension	0	0	-	1	122	76	71	170.7	76.5	26.2539	82	100	0.82	1	0	0	1	0	0	0	0	0	0	4	0	0	5	1	0	0	1	0	0	0	0
2	A	27	0	1	0	0	13	5	6	23	50	2022.1.6	0	PCOS	0	0	-	1	119	70	76	156.5	55	22.4561	70	85	0.823529	0	0	0	0	0	0	0	0	0	0	0	0	0	5	0	0	0	0	0	0	0	0
2	A	18	1	1	0	0	12	7	60	30	120	2021.1.21	0	0	0	0	-	1	122	85	91	158.5	65.1	25.9133	76	93	0.817204	0	0	0	0	0	0	0	0	0	0	0	0	0	5	0	0	0	0	0	0	0	0
2	A	26	0	1	0	0	14	6	6	28	180	2022.1.28	0	PCOS	0	0	-	1	109	79	88	158.5	55.6	22.1318	76	86	0.883721	0	0	0	0	0	0	0	0	0	0	0	0	0	0	0	0	0	0	0	0	0	0
2	A	28	0	0	-	-	13	4	5	60	90	2022.1.31	0	Hypertension	Intestinal polypectomy	Fatty liver disease	0	1				179.1	100.7	31.3934	107	118	0.90678	2	2	0	0	0	0	0	0	0	0	0	1	0	5	0	0	0	0	0	Digestive system	Fatty liver disease	-
2	A	23	0	0	-	-	15	10	12	10	50	2022.2.19	0	Hypertension	Surgery for left ovarian mucinous cystadenoma	Fatty liver disease	0	1	137	87	92	153.2	82	34.9379	96	109	0.880734	0	0	0	0	0	0	0	0	0	0	1	2	0	5	1	1	0	0	0	Digestive system	Fatty liver disease	-
2	A	24	0	1	0	0	12	7	7	30	120	2022.1.30	0	Diabetes	0	0	-	1				157.3	75.4	30.4729	95	102	0.931373	3	1	0	0	0	0	0	1	0	1	0	0	0	5	1	1	0	0	0	0	0	0
2	A	24	0	0	-	-	13	4	15	15	180	2022.1.25	0	Diabetes	0	0	-	1	110	68	78	156.5	67.4	27.5189	77	102	0.754902	0	0	0	0	0	0	0	0	0	0	0	0	0	5	0	0	0	0	0	0	0	-
2	A	18	0	1	0	0	15	7	7	30	360	2021.5.7	0	0	0	Fatty liver disease	0	1	107	61	78	159.8	77.5	30.3493	85	104	0.817308	2	2	0	0	0	0	0	0	0	0	0	1	0	4	1	1	1	1	0	0	0	0
2	A	30	0	1	1	1	12	6	7	37	37	2022.4.4	1	0	Cesarean section	Fatty liver disease	0	1	137	81	98	163.8	86	32.0531	85	108	0.787037	0	0	0	0	0	0	0	0	0	0	0	0	0	4	0	0	0	0	0	0	0	0
2	A	26	0	0	-	-	13	1	15	20	30	2022.4.29	0	0	0	Fatty liver disease	0	1	116	75	72	157	67.3	27.3033	82	95	0.863158	2	0	0	0	0	0	0	2	0	0	0	0	0	5	1	0	0	1	0	0	0	-
	average	24.6071					12.875	5.4	10.2364	30.5893	139.875								118.489	77.8085	81.8298	160.227	71.025	27.6243	81.5536	96.7679	0.84253	1.98214										0.732143	0.303571		4.67347
	SD	3.89255					1.11294	1.72777	16.8764	11.8211	113.585								9.87503	8.10432	7.26612	6.71434	10.7979	3.61075	8.93038	8.54079	0.0499451	3.04208										0.943708	0.569518		0.800722
	1(N%)		4.92	54.1	27.27	18.18							34.43																											1.64		27.87
	0(N%)
[truncated: 53 more columns]

## Sheet: intervention group
				Menstrual History										Other				General Information				PCOS-specific Signs																									Routine Examination		Gynecological Examination
		Age	Ethnicity	Sexual history Gravidity	Gravidity	Parity	Parity Age at menarche	Shortest menstrual period (days)	Longest menstrual period (days)	Shortest menstrual cycle (days)	Longest menstrual cycle (days)	Last menstrual period (LMP)	Dysmenorrhea	Family history	Surgical history	Past/current medical history	Cured or not	Body position (for BP)	Systolic BP (mmHg)	Diastolic BP (mmHg)	Pulse rate (bpm)	Height (cm)	Weight (kg)	BMI	Waist circumference (cm)	Hip circumference (cm)	Waist-to-hip ratio (WHR)	Upper lip hair	Lower lip hair	Lower lip hair	Chest hair	Upper back hair	Lower back hair	Upper abdomen hair	Lower abdomen hair	Arm hair	Leg hair	Acne score (0-4)	Hair loss score (0-3)	Galactorrhea	Breast Tanner stage (1-5)	Acanthosis nigricans	Neck acanthosis	Axillary acanthosis	Groin acanthosis	Inframammary acanthosis	System	Abnormal findings	Item
1	B	32	0	1	1	1	13	3	3	30	180	2020.7.20	1	Hypertension	Cesarean section	Fatty liver disease、Gallstones	1	1	122	87	80	156.5	75.3	30.7444	88	102	0.862745	9	2	1	0	0	0	1	1	2	2	0	0	0	5	1	0	0	1	0	Digestive system	Fatty liver disease	0
1	B	27	0	1	0	0	11	4	5	30	180	2020.9.16	0	Hypertension、Diabetes	Cholecystectomy	0	-	1	98	64	80	158	68.4	27.3995	82	95	0.863158	7	1	1	1	0	0	0	1	1	2	0	0	1	5	1	0	0	1	0	0	0	0
1	B	20	0	0	-	-	10	7	7	30	180	2020.8.9	0	Hypertension、Diabetes	0	0	-	1	124	79	101	157.1	72.9	29.5376	85	97	0.876289	6	1	0	0	0	0	0	1	2	2	1	0	0	5	0	0	0	0	0	0	0	-
1	B	25	0	1	0	0	12	6	7	30	90	2020.9.30	1	0	0	0	-	1	115	68	70	149.5	62.1	27.7849	76	95	0.8	2	0	0	1	0	0	0	0	1	0	1	0	0	5	0	0	0	0	0	0	0	0
1	B	25	0	1	0	0	15	7	8	30	90	2020.11.12	1	Diabetes	0	0	-	1	119	86	81	162	60.9	23.2053	71	90	0.788889	0	0	0	0	0	0	0	0	0	0	0	0	0	5	0	0	0	0	0	0	0	0
1	B	21	0	1	0	0	12	7	7	30	360	2020.11.26	1	0	0	Fatty liver disease	0	1	124	71	80	163	71.8	27.024	89	101	0.881188	2	1	0	0	0	0	0	1	0	0	3	0	0	5	0	0	0	0	0	Digestive system	Fatty liver disease	0
1	B	26	0	1	0	0	13	7	7	30	90	2020.9.21	0	Coronary heart disease	0	0	-	1	111	83	76	162	54.9	20.9191	68	86	0.790698	3	1	0	0	0	0	0	0	1	1	0	0	0		0	0	0	0	0	0	0	0
1	B	27	1	0	-	-	12	4	5	90	180	2020.10.17	0	Hypertension	0	Fatty liver disease	0	1	127	79	80	162.7	79.1	29.8814	83	102	0.813725	4	1	0	1	0	0	0	0	1	1	2	0	0		0	0	0	0	0	Digestive system	Fatty liver disease	-
1	B	29	0	1	0	0	12	5	10	20	28	2020.12.27	0	PCOS、Hypertension	0	Fatty liver disease	0	1	115	82	86	163.4	89.5	33.5212	99	108	0.916667	6	1	0	0	0	1	0	1	1	2	1	0	0		0	0	0	0	0	0	0	0
1	B	22	0	0	-	-	15	10	10	30	30	2021.1.12	1	PCOS	0	0	-	1	128	72	95	150	73.8	32.8	83	96	0.864583	6	1	0	0	0	1	0	2	0	2	2	1	0		1	1	0	0	0	0	0	-
1	B	21	0	0	-	-	14	6	6	30	30	2020.10.4	1	Hypertension	0	Vitiligo	1	1	113	74	74	166	70.9	25.7294	70	93	0.752688	2	0	0	0	0	0	0	0	1	1	1	0	0		0	0	0	0	0	0	0	-
1	B	20	0	0	-	-	14	7	7	30	180	2020.12	0	PCOS	0	0	-	1	115	80	76	156.4	66.7	27.2679	83	95	0.873684	5	0	0	1	0	0	1	1	2	0	2	0	0	5	0	0	0	0	0	0	0	-
1	B	29	0	1	0	0	13	6	6	25	25	2021.2.5	0	Hypertension、Hyperlipidemia、Diabetes	0	0	-	1	160	101	74	160	79	30.8594	84	101	0.831683	3	1	0	1	0	0	0	1	0	0	1	0	0		0	0	0	0	0	0	0	0
1	B	27	0	1	0	0	13	4	4	30	60	2020.12.28	1	0	0	0	-	1	113	83	82	158.2	66.5	26.571	76	89	0.853933	1	1	0	0	0	0	0	0	0	0	0	0	0		0	0	0	0	0	0	0	0
1	B	27	1	1	0	0	12	7	7	30	30	2020.11.4	1	Diabetes	0	Fatty liver disease	0	1	96	56	-	168.6	84.5	29.7263	95	101	0.940594	7	1	1	1	0	0	1	1	1	1	1	0	0		1	0	0	1	0	Digestive system	Fatty liver disease	0
1	B	20	1	0	-	-	12	5	6	30	360	2020.10	0	PCOS	0	Fatty liver disease、Hyperuricemia	0	1	132	86	74	164.9	88.5	32.5463	81	108	0.75	3	1	0	0	0	0	0	1	0	1	1	0	0	5	0	0	0	0	0	0	0	-
1	B	24	0	1	0	0	11	5	7	30	180	2020.11.16	1	Hypertension、Hyperlipidemia、Baldness、Cervical cancer	0	Fatty liver disease	0	1	118	81	80	165.9	99.2	36.0428	112	114	0.982456	0	0	0	0	0	0	0	0	0	0	1	0	0	5	1	1	1	1	0	0	0	0
1	B	27	0	1	0	0	14	5	5	30	90	2021.2.19	1	PCOS	0	Fatty liver disease	0	1	119	78	74	156.6	68.6	27.9731	80	99	0.808081	4	1	0	1	0	0	0	0	1	1	2	0	0		0	0	0	0	0	0	0	0
1	B	29	0	0	-	-	12	7	150	60	60	2021.2.14	0	0	0	0	-	1	106	73	89	164.6	99.3	36.6513	93	112	0.830357	0	0	0	0	0	0	0	0	0	0	0	0	0	5	0	0	0	0	0	-	-	-
1	B	19	0	0	-	-	12	2	3	30	90	2021.4.17	0	PCOS	0	0	-	1	109	82	74	162.5	70.1	26.5467	80	96	0.833333	8	1	0	0	1	1	1	1	1	2	1	0	0		0	0	0	0	0	0	0	-
1	B	19	0	0	-	-	12	6	7	30	180	2021.1	0	0	0	0	-	1	105	76	86	161	61.1	23.5716	71	95	0.747368	0	0	0	0	0	0	0	0	0	0	1	0	0	4	0	0	0	0	0	Digestive system	Slightly hyperechoic nodule in the liver parenchyma (hemangioma?)	-
1	B	18	0	0	-	-	11	4	6	30	420	2020.5	0	0	0	0	-	1	112	79	88	156.2	51	20.903	67	88	0.761364	0	0	0	0	0	0	0	0	0	0	0	0	0	4	0	0	0	0	0	-	-	-
1	B	26	1	1	0	0	13	7	7	30	150	2021.5.14	1	0	0	0	-	1	125	93	94	156	64.4	26.4629	81	89	0.910112	0	0	0	0	0	0	0	0	0	0	0	0	0	4	0	0	0	0	0	0	0	Cervix
1	B	19	0	0	-	-	14	5	7	30	120	2021.3	1	Hypertension	0	0	-	1	126	94	97	165.5	62.8	22.9279	74	89	0.831461	0	0	0	0	0	0	0	0	0	0	1	1	0	4	0	0	0	0	0	0	0	-
1	B	21	0	0	0	0	14	6	6	30	120	2021.3.30	0	PCOS	0	0	-	1	122	85	88	160.5	67.5	26.2032	79	97	0.814433	5	2	0	0	0	0	0	1	0	2	0	0	0		1	0	1	0	0	0	0	-
1	B	28	0	0	-	-	12	4	5	30	120	2021.7.21	1	Diabetes	0	0	-	1	125	89	122	155.5	59.4	24.5655	79	92	0.858696	0	0	0	0	0	0	0	0	0	0	0	0	0	4	0	0	0	0	0	0	0	-
1	B	23	0	1	0	0	12	5	6	21	100	2021.4.29	0	0	0	Fatty liver disease	0	1	122	82	93	154.5	66.7	27.9427	82	97	0.845361	0	0	0	0	0	0	0	0	0	0	0	0	0	5	0	0	0	0	0	Digestive system	Fatty liver disease	0
1	B	22	0	1	0	0	12	5	7	15	30	2021.8.13	1	0	0	Fatty liver disease	0	1	120	80	76	157.3	73.5	29.705	80	95	0.842105	6	0	0	2	0	0	0	2	0	2	0	0	0	5	1	0	1	1	0	Digestive system	Fatty liver disease	Cervix
1	B	24	0	1	0	0	12	5	6	60	180	2021.4.19	1	Hypertension、Diabetes	0	CIN1	0	1				160	61.2	23.9062	75	91	0.824176	3	2	0	1	0	0	0	0	0	0	0	1	0	5	0	0	0	0	0	0	0	Vaginal 、Cervix
1	B	25	0	1	1	0	12	7	10	30	60	2021.8.8	0	Hypertension、Hyperlipidemia	Uterine curettage	0	-	1	126	85	69	161.3	63.4	24.368	78	93	0.83871	0	0	0	0	0	0	0	0	0	0	1	0	0	5	0	0	0	0	0	0	0	0
1	B	24	0	1	0	0	12	5	7	30	60	2021.7.3	0	Coronary heart disease、Lung cancer	0	0	-	1	121	81	91	153.3	51.8	22.0417	66	78	0.846154	0	0	0	0	0	0	0	0	0	0	1	0	0	5	0	0	0	0	0	0	0	0
1	B	24	0	1	0	0	13	5	7	28	140	2021.4.22	1	Hypertension	0	0	-	1	131	88	106	162.7	88.3	33.3569	96	112	0.857143	15	3	0	2	0	0	2	2	3	3	0	0	0	5	1	0	0	1	0	0	0	0
1	B	26	0	0	-	-	12	3	7	30	60	2021.8.13	0	Hyperlipidemia	0	Fatty liver disease	0	1	122	88	74	168.2	86.8	30.6809	87	108	0.805556	2	2	0	0	0	0	0	0	0	0	0	0	0	5	1	1	1	1	0	Digestive system	Fatty liver disease	-
1	B	19	0	0	-	-	16	5	6	60	90	2021.7.8	1	Hypertension	0	0	-	1	119	80	82	170	70.8	24.4983	84	93	0.903226	0	0	0	0	0	0	0	0	0	0	1	0	0	5	0	0	0	0	0	0	0	-
1	B	29	0	1	0	0	12	5	7	30	60	2021.8.20	1	Diabetes	0	Fatty liver disease	0	1	136	82	82	161.2	63	24.2443	76	90	0.844444	0	0	0	0	0	0	0	0	0	0	4	2	0	5	1	0	0	1	0	Digestive system	Fatty liver disease	0
1	B	34	0	1	1	1	13	7	7	30	50	201.9.21	1	Hypertension、Diabetes	0	0	-	1	125	85	92	157.4	66.9	27.0033	77	89	0.865169	0	0	0	0	0	0	0	0	0	0	0	0	0	5	0	0	0	0	0	0	0	Cervix
1	B	21	0	1	0	0	11	4	5	40	100	2021.6.30	1	Hypertension	0	0	-	1	111	79	80	166	70.8	25.6931	74	96	0.770833	0	0	0	0	0	0	0	0	0	0	0	0	0	0	0	0	0	0	0	0	0	0
1	B	25	0	1	0	0	12	5	7	30	90	2021.10.10	0	Diabetes	0	0	-	1				154	53.1	22.3899	73	86	0.848837	0	0	0	0	0	0	0	0	0	0	0	1	0	5	0	0	0	0	0	0	0	0
1	B	25	0	1	0	0	12	5	7	30	120	2021.11.2	1	Hypertension	0	0	-	1				156	48.1	19.765	62	82	0.756098	0	0	0	0	0	0	0	0	0	0	0	0	0	5	0	0	0	0	0	0	0	0
1	B	28	0	0	-	-	14	7	7	20	40	2021.10.18	1	Hypertension、Diabetes	0	0	-	1	125	87	74	160	58.7	22.9297	66	89	0.741573	2	0	0	2	0	0	0	0	0	0	0	1	0	5	0	0	0	0	0	0	0	-
1	B	27	0	0	-	-	13	7	7	30	150	2021.11.14	0	Menstrual disorder、Hypertension、Diabetes	0	Fatty liver disease	0	1				157.9	67.5	27.0732	75	96	0.78125	1	0	0	1	0	0	0	0	0	0	0	0	0	5	0	0	0	0	0	Digestive system	Fatty liver disease	-
1	B	23	0	0	-	-	12	7	7	30	90	2021.11.12	1	Hypertension	0	0	-	1				158.7	59	23.426	67	88	0.761364	2	1	0	1	0	0	0	0	0	0	0	0	0	5	0	0	0	0	0	0	0	-
1	B	22	0	1	0	0	14	7	7	90	450	2021.12.14	0	Menstrual disorder	0	Hyperlipidemia	0	1	121	63	80	154.4	59	24.749	80	88	0.909091	1	0	0	1	0	0	0	0	0	0	1	0	0	5	1	0	0	1	0	0	0	0
1	B	31	0	0	-	-	14	3	7	20	90	2021.12.19	1	Hypertension	0	Subclinical hypothyroidism	0	1	119	80	78	152	57.9	25.0606	84	86	0.976744	0	0	0	0	0	0	0	0	0	0	2	1	0	5	0	0	0	0	0	0	0	-
1	B	22	0	0	-	-	13	7	10	10	20	2021.12.26	0	0	0	0	-	1				167.5	55.5	19.7817	68	83	0.819277	0	0	0	0	0	0	0	0	0	0	0	0	0	4	0	0	0	0	0	0	0	-
1	B	23	0	0	-	-	13	5	7	30	90	2021.11.29	0	Hypertension、Diabetes	0	Fatty liver disease	0	1				160	78.7	30.7422	88	103	0.854369	0	0	0	0	0	0	0	0	0	0	4	0	0	5	1	0	1	1	0	Digestive system	Fatty liver disease	-
1	B	23	0	1	0	0	13	4	4	30	60	2022.1.6	1	Coronary heart disease	0	Fatty liver disease	0	1	118	82	70	159.5	68.4	26.8865	79	98	0.806122	2	2	0	0	0	0	0	0	0	0	0	0	0	5	0	0	0	0	0	Digestive system	Fatty liver disease	0
1	B	24	0	1	0	0	12	6	6	30	180	2021.8.24	1	Hypertension	0	Fatty liver disease	0	1				166	84.8	30.7737	91	104	0.875	0	0	0	0	0	0	0	0	0	0	0	0	0	5	0	0	0	0	0	Digestive system	Fatty liver disease	0
1	B	18	0	0	-	-	13	4	5	30	180	2021.11.24	0	0	0	0	-	1	134	81	76	166	65.2	23.6609	78	93	0.83871	0	0	0	0	0	0	0	0	0	0	1	1	0	4	0	0	0	0	0	0	0	-
1	B	22	0	0	-	-	13	4	7	30	90	2021.12.15	0	0	0	0	-	1	104	67	90	151.8	45.8	19.8757	66	83	0.795181	3	2	0	0	0	0	0	1	0	0	0	0	0	5	0	0	0	0	0	0	0	-
1	B	18	0	0	-	-						2021.11.8						1	119	82	80	166.1	59.9	21.7114				0	0	0	0	0	0	0	0	0	0	1	0	0	0	0	0	0	0	0	0	0	-
1	B	25	0	0	-	-	13	3	7	30	180	2021.12.8	1	Hypertension、Diabetes	0	Fatty liver disease	0	1	134	87	92	166.2	93	33.67	98	115	0.852174																				Digestive system	Fatty liver disease	-
1	B	23	0	1	1	0	14	7	7	30	90	2022.3.8	1	0	Uterine curettage	0	-	1	107	77	83	157	71.4	28.9667	79	99	0.79798	1	0	0	0	0	0	0	1	0	0	0	0	0	5	1	0	0	1	0	0	0	0
1	B	22	0	0	-	-	12	3	4	30	90	2022.1.26	0	Hyperlipidemia	Ovarian cystectomy	0	-	1	112	77	79	168.7	74.9	26.3179	89	104	0.855769	0	0	0	0	0	0	0	0	0	0	0	0	0	5	0	0	0	0	0	0	0	-
1	B	20	0	1	1	0	12	5	5	30	90	2021.12	0	Diabetes	Uterine curettage	0	-	1	130	78	92	168.6	95.3	33.5257	106	118	0.898305	0	0	0	0	0	0	0	0	0	0	4	1	0	5	1	0	1	0	0	0	0	0
1	B	20	0	0	-	-	14	2	3	60	90	2022.3.16	1	0	0	Left breast nodule、Fatty liver disease	0	1	111	71	72	160.8	77.9	30.1277	88	104	0.846154	0	0	0	0	0	0	0	0	0	0	1	0	0	5	1	1	1	0	0	0	0	-
1	B	23	0	1	0	0	12	7	7	60	150	2022.5.10	1	0	0	0	-	1	128	74	89	154.5	75.4	31.5874	91	102	0.892157	0	0	0	0	0	0	0	0	0	0	0	0	0	5	1	0	0	1	0	0	0	0
	average	23.9123					12.6786	5.35714	9	33.5536	123.089								119.878	79.9388	83.3542	160.354	69.8404	27.0847	80.9286	96.3036	0.839057	2.16071										0.767857	0.178571		4.62222
	SD	3.70945					1.12988	1.58892	19.2467	14.8495	92.1416								10.7967	8.14045	10.276	5.15298	12.5705	4.18995	10.2529	8.84805	0.0542335	3.04378										1.06158	0.430946		1.07215
	1(N%)		6.56	49.18	10	6.67							49.18																											1.64		26.23
	0(N%)		93.44
[truncated: 52 more columns]
